# Supplementary material for: Host Transcription Profile in Nasal Epithelium and Whole Blood of Hospitalized Children Under 2 Years of Age With Respiratory Syncytial Virus Infection
Source: J Infect Dis. 2017 Sep 27;217(1):134–46. doi: 10.1093/infdis/jix519 (PMC5853303; doi:10.1093/infdis/jix519)
Supplement: Supplementary_table_1 [file jix519_suppl_supplementary_table_1.xlsx]

## Sheet: Clinical Description
Clinical data	Description
Patient ID	Indentification code of patient
Phenotype	single-hRV (hRV), single-RSV (RSVsi) or RSV co-infection (RSVco)
Age	age (month)
Sex	sex (1=male, 0=female)
DOI	day of illness
temperature	temperature °C
Severe_feature	1: RSV infection AND having one of defined criteria, 0: don't have any defined criteria
SEVERITY SCORE	was calculated from different variables (if one variable missing, the score cannot be calculated => missing value
RSVsubgroup	1:RSV A, 2:RSV B
HRV_CT-VALUE	Ct-value of real-time PCR for hRV diagnostic
RSV load	RSV viral load defined by quantification real-time PCR
high_alt_score	Liver enzymes ALT-levels above 36 IU/l will be coded as 1, otherwise 0
high_ast_score	Liver enzymes AST levels above 58 IU/l will be coded as 1, otherwise 0
wbc	total number of white blood cells from whole blood count examination (K/mm3)
abs_lymp	absolute number of lymphocytes from blood count (K/mm3)
abs_neu	absolute number of neutrophils from blood count (K/mm3)
platelets	number of platelets (K/mm3)

## Sheet: hRV
				Admission Phase											Discharge Phase
PatientID	Phenotype	Age	Sex	DOI	temperature	Severe_feature	SEVERITY SCORE	HRV_CT-VALUE	high_alt_1	high_ast_1	wbc_1	abs_lymp_1	abs_neu_1	platelets_1	DOI_2	temperature_2	Severe_feature_2	SEVERITY SCORE_2	RSV load_2	high_alt_2	high_ast_2	wbc_2	abs_lym_2	abs_neu_2	platelets_2
244	hRV	6.6	m	3	38	1	8	25.6	0	0	8.6	4.3172	3.2	354	11	37	0	1	0	0	0	9.1	6.5975	1.8291	441
271	hRV	2.1	m	3	37.2	0	4	25.7	0	0	11.3	6.6331	3.4	428	9	37	0	2	0	0	1	13.5	6.7905	5.4	369
273	hRV	14.7	m	2	38	0	6	29.7	1	0	7	4.256	2.2	333	10	37	0	1	0	0	0	10	7.33	2	380
311	hRV	2.7	m	4	37	0	4	23	0	0	11.01	6.06651	2.8	784	11	37	0	4	0	0	0	8.33	3.60689	2.85719	475
320	hRV	13.5	m	2	37	0	3	25.8	0	0	17.28	5.16672	9.5	608	8	37	0	1	0	0	0	13.42	7.93122	2.85846	279
328	hRV	3.6	f	3	37.5	0	5	23.3	0	0	9.46	4.00158	4.6	290	8	37	0	1	0	0	0	9.9	5.6925	2.772	340
336	hRV	3.3	f	2	37	0	5	30.3	1	0	15.13	9.66807	4.4	514	8	37	0	1	0	0	0	10.39	5.22617	4.3638	337
453	hRV	4.5	m	4	37	0	4	26.8	0	0	11.92	7.73608	2.8	433	11	37	0	1	0	0	1	9.21	6.74172	1.52886	471
506	hRV	2.4	f	4	38.2	1	20	26.8	1	0	48.54	11.6011	25.2	625	10	37.8	0	5	0	1	1	13.32	5.48784	6.18048	465
511	hRV	13.1	m	2	37.5	0	4	28.2	0	0	16.3	6.2592	4.4	366	4	37	0	0	0	0	0	0	0	0	0
521	hRV	10.4	f	2	37.5	1	11	26.1	0	0	20.46	4.82856	3	542	8	37	0	1	0	0	0	10.34	4.83912	4.26008	696
523	hRV	5.7	m	2	39.5	1	10	19.6	0	0	10.58	2.9095	6.8	384	8	37	0	1	0	0	0	9.88	6.0268	2.90472	393
527	hRV	9.3	m	1	39.8	1	13	31.7	0	0	11.2	4.592	4.9	193	7	37	0	5	0	0	0	16.42	9.01458	3.6945	314
568	hRV	9.5	m	2	37.7	1	10	27.3	1	0	20.53	5.46098	13.1	529	10	37	0	2	0	1	0	12.84	5.5854	6.11184	478
582	hRV	7.8	f	2	38.2	0	6	26.3	0	0	17.32	7.4476	7.7	370.6	8	37	0	0	0	0	0	9.54	5.22792	1.80306	270
695	hRV	11.7	m	3	37.8	0	7	23.95	0	0	17.23	4.68656	10.6998	536	10	37	0	1	0	0	0	11.78	5.08896	4.73556	622
699	hRV	5.4	m	2	38	0	6	25.7	0	0	17.92	6.64832	9.3	337	8	37	0	5	0	0	0	4.96	2.06832	2.51968	209
707	hRV	9.5	f	2	38	1	15	27.8	0	0	14.69	2.70296	9.3	408	8	37	0	3	0	0	0	10.71	6.02973	1.94922	374
728	hRV	19.2	m	4	37.5	0	5	31.1	0	0	10.92	6.825	2.1	263	7	37	0	1	0	0	0	0	0	0	0
729	hRV	2.3	f	3	38.8	0	9	29.7	1	1	16.59	9.30699	4.5	262	8	37	0	1	0	0	0	12.29	6.04668	4.14173	488
746	hRV	1.3	m	3	37.8	1	8	22.2	0	0	9.95	4.44765	3.5	414	9	37	0	1	0	0	0	17.87	11.3653	3.89566	478
751	hRV	12.7	m	2	38.6	1	12	24.8	0	0	15.47	1.65529	12.7	242	8	37	0	0	0	0	0	10.37	5.2887	3.25618	318
766	hRV	9.2	m	4	36.5	1	7	25.2	0	0	12.73	5.35933	5.9	284	10	37	0	3	0	0	1	16.13	10.9361	2.33885	302
768	hRV	9	f	4	37	1	12	24.9	0	0	12.2	4.087	6.6	346	11	37	0	2	0	0	0	13.95	7.77015	4.47795	927
769	hRV	7.8	m	4	38.6	0	5	26.2	0	0	6.65	2.71985	3.3	431	11	37	0	1	0	0	0	14.2	11.1896	1.9454	440
791	hRV	18.6	m	2	36.5	0	4	26.6	0	0	18.41	8.39496	8.2	325	6	37	0	0	0	0	0	10.97	4.92553	5.00232	352
815	hRV	8.5	f	2	38.1	0	6	23.5	0	0	14.81	7.73082	3.9	368	6	37	0	1	0	0	0	13.22	7.1388	3.305	373
826	hRV	7.8	f	3	38	0	5	27.7	0	0	18.38	0	14.3	316	9	37	0	0	0	0	0	13.18	7.20946	4.25714	348
839	hRV	1.8	m	3	37	0	5	24.9	0	0	10.7	4.8471	2.8	519	9	37	0	3	0	0	0	9.9	6.237	1.9008	635
852	hRV	13.1	f	2	38.1	0	5	29.1	0	0	11.8	3.0444	1.6	757	8	37	0	1	0	0	0	10.15	7.3892	1.53265	359

## Sheet: RSV
				Admission Phase												Discharge Phase
PatientID	Phenotype	Age	Sex	DOI	temperature	Severe_feature	SEVERITY SCORE	RSVsubgroup	RSV load_1	high_alt_1	high_ast_1	wbc_1	abs_lymp_1	abs_neu_1	platelets_1	DOI_2	temperature_2	Severe_feature_2	SEVERITY SCORE_2	RSV load_2	high_alt_2	high_ast_2	wbc_2	abs_lym_2	abs_neu_2	platelets_2
8	RSVco	7.4	1	3	38.2	1	9	1	6.7	0	0	10.64	2.77704	7.2	260	9	37	0	1	0	0	0	13.69	7.21463	4.87364	730
10	RSVsi	16.8	0	3	38.5	1	9	1	7	0	0	11.1	2.7195	7.2	415	6	37	0	0	5.28646	0	0	7.44	4.21848	2.77512	297
142	RSVco	12.1	1	3	38.2	0	5	2	7.4	0	0	11.7	6.435	3.4	264	8	37	0	1	4.92778	0	0	10.9	6.1694	3.7823	306
144	RSVsi	4.4	0	4	37	0	4	2	8.2	0	0	5.6	2.1616	2.4	252	7	37	0	1	8.10728	0	0	5	2.5	2.1	252
165	RSVsi	8.7	1	4	38.4	0	5	2	8	0	0	11.6	4.9184	6.2	271	9	37	0	2	5.8515	0	0	10	4.3	5.18	268
174	RSVco	3.3	1	4	36.8	0	5	2	8.1	1	0	13.7	5.2745	7.2	528	7	37	0	2	5.64992	1	1	8.8	6.1336	1.8304	575
267	RSVsi	11.8	0	3	37	0	4	0	0.69897	0	0	25.7	12.9271	9.5347	304	9	37	0	0	0	1	1	11.8	7.3868	3.1978	612
331	RSVco	6.9	0	4	37.2	0	4	1	7.8	0	0	13.55	8.36035	3.8	326	10	37	0	1	6.52892	0	0	10.95	5.694	4.2924	437
354	RSVsi	12.3	1	1	38.5	0	7	1	7.58365	0	1	9.82	6.2357	3.0442	293	7	37	0	1	5.8177	1	1	8.58	4.00686	4.06692	171
360	RSVsi	8.1	0	4	38.5	0	7	1	8	1	1	10.74	4.4571	5.4	398	10	37	0	1	4.79546	0	0	7.78	4.94808	1.7505	511
365	RSVsi	8.7	0	3	37.2	0	4	2	7.9	0	0	8.45	5.97415	1.5	324	8	37	0	1	0	0	0	7.7	4.6662	2.1175	375
369	RSVco	4.3	1	3	37.7	0	7	1	7.5	1	1	8.46	3.82392	4.1	336	9	37	0	1	4.72247	1	0	9.84	5.32344	3.8376	361
372	RSVsi	1.9	0	3	37	0	4	1	9.05622	0	0	6.69	4.26153	1.86651	276	9	37	0	1	7.18316	1	0	6.72	4.93248	1.25664	189
373	RSVsi	4.9	1	4	37	0	6	1	6.7	1	1	13.66	7.77254	4.1	519	10	37	0	1	0	1	1	9.15	5.0142	2.73585	569
378	RSVsi	10.5	0	3	38	0	5	1	9.1	0	0	10.32	7.38912	2.2	263	9	37	0	1	6.78576	0	0	13.55	9.8644	2.8455	402
382	RSVco	6.8	0	2	37	0	4	2	8.3	0	0	11.12	4.88168	5	440	7	37	0	1	7.23106	0	0	12.09	6.87921	3.75999	311
390	RSVsi	2.2	0	3	37	0	4	1	8.5	0	0	5.87	2.68846	2.5	274	7	37	0	1	5.67302	0	1	5.74	3.7884	1.45222	327
437	RSVsi	2.9	0	4	37	0	4	1	7.7	0	0	18.1	5.3757	11.2	435	6	37	0	1	4.82582	0	0	10.99	6.74786	3.4069	528
507	RSVco	10.9	0	3	37.5	1	12	2	7.5	0	0	11.5	4.278	6.5	305	9	37	0	1	5.82982	0	0	16.64	8.30336	5.34144	521
509	RSVco	23	0	4	38.7	0	3	2	2.9	0	0	20.68	5.70768	11.9	329	10	37	0	0	0	0	0	17.15	7.3402	7.3059	472
515	RSVco	5.6	0	4	38	1	11	2	7.16125	0	0	6.3	3.1248	2.0979	355	9	37	0	2	4.2464	0	0	9.17	6.2356	1.08206	343
526	RSVco	8.7	0	3	38.5	1	10	1	8.3	0	0	10.81	3.75107	4.6	182	9	37	0	3	4.62778	0	0	10.52	2.56688	5.8386	241
530	RSVsi	11.2	1	4	38	1	9	1	4.4	0	0	29.6	6.1864	19.7	868	10	37	0	2	0	0	0	14.23	8.66607	3.4152	738
585	RSVsi	6.2	1	3	39.2	0	6	1	6.4	0	0	19.78	9.23726	7.7	449	9	37	0	0	0	0	0	12.85	6.7077	3.9578	547
587	RSVsi	19.7	0	4	37.3	0	4	1	8.3	0	0	6.88	4.5752	0.8	360	9	37	0	1	2.63969	1	0	7.35	3.9543	2.44755	567
588	RSVco	15	0	3	39.2	0	6	1	7.1	0	0	15.74	6.86264	7.1	396	9	37	0	0	0	0	1	11.31	4.80675	5.06688	430
689	RSVsi	6.2	0	3	38.1	0	6	1	6	0	0	17.45	11.1855	3.5	317	9	37	0	1	0	1	0	17.9	12.7269	2.4523	472
700	RSVsi	2.8	0	3	38.6	1	16	3	7	0	0	10.67	4.8015	4.6	355	9	37	0	2	5.4707	0	0	13.88	7.4258	1.83216	464
722	RSVsi	9.4	1	2	38	0	6	1	0	0	0	20.13	5.85783	11.9	258	8	37	0	2	0	0	0	0	0	0	0
733	RSVsi	11.3	0	4	39.2	1	10	1	7.3	0	0	16.76	3.62016	11.5	393	9	37	0	1	4.98668	0	0	0	0	0	0
767	RSVsi	14.5	0	3	39.7	0	7	1	7.6	0	1	9.84	4.2312	4.2	287	9	37	0	1	6.10958	0	0	13.14	7.0299	3.4821	535
773	RSVsi	12.1	1	3	37.5	0	5	1	7.5	0	0	14.02	5.72016	7.3	312	9	37	0	4	3.79602	0	0	9.45	5.4054	3.1752	508
776	RSVsi	6.6	0	3	39.2	1	13	1	7.4	0	0	11.94	3.96408	6.8	269	10	37	0	0	2.82917	1	1	0	0	0	0
778	RSVsi	8.7	0	4	37	0	4	1	8.3	0	0	15.45	9.0228	4	240	10	37	0	1	6.38346	0	0	18.23	9.57075	5.56015	428
784	RSVsi	5.3	0	3	38.9	1	15	1	8.7	0	1	13.34	9.39136	2.6	198	9	37	0	0	6.1478	0	0	8.75	5.34625	1.56625	433
789	RSVsi	12.6	1	3	40.1	1	16	1	7.9	0	1	12.33	4.52511	6.3	316	10	37	0	2	5.57542	0	1	20.78	10.3069	7.43924	653
790	RSVsi	4.3	0	2	37.6	1	15	1	8.1	1	0	15.11	10.305	2.3	376	10	37	0	1	4.38632	0	0	12.57	9.57834	1.89807	421
793	RSVsi	5.6	0	3	39.2	0	6	1	8.7	1	0	4.6	2.668	1.1	243	9	37	0	4	5.44279	1	1	6.23	5.16467	0.57316	336
794	RSVsi	16.4	0	3	38.2	1	10	1	7.8	1	0	12.23	7.91281	3	355	9	37	0	1	0	0	0	10.6	7.3458	1.749	309
795	RSVsi	7.2	1	3	37.2	0	6	1	7.87714	1	1	9.46	5.78952	2.06228	380	10	37	0	1	4.81305	1	0	9.46	5.78952	2.06228	0
808	RSVco	19.3	0	2	37.3	0	3	1	8.3	0	0	12.7	5.08	6.4	262	8	37	0	2	7.6974	0	0	0	0	0	0
809	RSVsi	3.5	1	4	37.2	1	10	2	7.2	1	1	10.16	6.47192	2.8	749	10	37	0	1	5.67724	1	1	12	9.612	1.128	681
813	RSVco	9.5	0	4	37	0	5	1	6.6	0	0	15.3	3.5955	10.3	268	6	37	0	0	3.69197	0	0	8.27	3.84555	3.48167	393
816	RSVsi	7.1	1	2	37.5	0	6	1	8.2	0	0	10.79	7.27246	2.1	480	8	37	0	1	0	0	0	10.77	7.90518	1.66935	532
817	RSVsi	4	0	2	38	0	5	2	8.1	0	0	13.84	3.23856	8.5	358	9	37	0	1	6.07078	0	0	0	0	0	0
820	RSVsi	1.3	0	3	37.8	1	9	1	8.1	0	0	6.1	3.9223	1.1	406	9	37	0	1	5.69126	0	0	8.25	6.16275	0.91575	439
824	RSVsi	5.4	0	2	39	0	7	1	8.4	0	0	16.43	7.01561	7.5	356	8	37	0	1	6.0875	0	0	9.79	5.74673	2.31044	599
825	RSVsi	1.2	0	3	37.5	1	8	1	7.8	0	0	5.06	2.2011	2.2	269	8	37	0	0	5.0604	0	0	18.17	12.2466	3.52498	480
827	RSVsi	2.1	0	3	37.5	0	7	2	8.7	1	1	5.65	3.8307	0.9	252	9	37	0	3	5.69108	1	0	6.21	3.89367	1.35999	545
834	RSVco	9.3	0	3	37.1	0	5	1	8.3	1	0	10.31	5.03128	4.6	453	7	37	0	1	5.03254	0	0	16.5	10.4115	4.7025	457
836	RSVco	12	1	4	37.7	0	7	1	7	1	1	14.9	9.7446	3.2	472	8	37	0	0	5.84148	0	0	15.32	11.2755	2.49716	640
844	RSVsi	3.9	0	4	38.3	0	5	1	8.2	0	0	14.92	5.5204	8.3	450	10	37	0	1	0	0	0	12.2	7.32	2.196	637
848	RSVsi	1.3	0	4	37.5	0	6	1	8.2	0	0	5.7	3.0039	1.5	390	10	37	0	3	5.63929	0	0	6.18	3.0591	1.84782	496
