# Supplementary material for: Host Transcription Profile in Nasal Epithelium and Whole Blood of Hospitalized Children Under 2 Years of Age With Respiratory Syncytial Virus Infection
Source: J Infect Dis. 2017 Sep 27;217(1):134–46. doi: 10.1093/infdis/jix519 (PMC5853303; doi:10.1093/infdis/jix519)
Supplement: Supplementary_table_2 [file jix519_suppl_supplementary_table_2.xlsx]

## Sheet: RSVsi Blood
IluminaID	logFC	P.Value	adj.P.Val	Gene
1580360	1.71133	5.75092e-12	4.43429e-08	LOC651612
2030142	-2.01644	7.32093e-12	4.43429e-08	CLC
3130220	-1.57393	3.77564e-11	1.82952e-07	TMEM158
1030431	1.54344	9.36973e-11	3.18691e-07	ACSL1
5360626	1.49862	1.0524e-10	3.18691e-07	SLC26A8
270240	1.65899	1.95349e-10	4.73292e-07	SLC26A8
1260270	1.39166	3.69559e-10	6.67413e-07	AIM2
110639	1.04944	4.03844e-10	6.67413e-07	MAPK14
2680072	-1.30163	4.73273e-10	6.67413e-07	OLFM1
7200315	-1.15647	5.76949e-10	6.67413e-07	FECH
1450608	-1.41351	5.78491e-10	6.67413e-07	VWCE
5670465	1.45815	6.43127e-10	6.77464e-07	ADM
990470	1.00145	7.0779e-10	7.14514e-07	LOC651738
4010181	1.34578	9.40413e-10	7.85667e-07	FOLR3
7550292	-1.78051	1.10001e-09	8.07622e-07	SELENBP1
1030463	1.63454	1.29512e-09	8.07622e-07	PROK2
540520	-1.26208	1.30355e-09	8.07622e-07	SNORD8
1440360	1.00425	1.3667e-09	8.07622e-07	GPR141
160494	1.27263	1.52813e-09	8.24094e-07	AQP9
2470364	-2.03877	1.80585e-09	9.11503e-07	PRSS33
6100379	1.15298	1.9016e-09	9.22373e-07	LOC648984
3390048	1.21977	1.92793e-09	9.22373e-07	LIMK2
3870170	1.11256	1.9637e-09	9.22373e-07	LOC728093
2450647	-1.60497	1.97967e-09	9.22373e-07	KRT1
5270148	-1.11353	2.11446e-09	9.42996e-07	PLEK2
6280470	1.1044	2.17962e-09	9.42996e-07	LOC728519
6020097	1.55682	2.29758e-09	9.76593e-07	SERPINA1
4120053	1.07156	2.59945e-09	1.04897e-06	PFKFB3
5390427	1.22811	2.63076e-09	1.04897e-06	NAIP
7610170	-1.2629	4.88435e-09	1.56707e-06	ITLN1
770561	-1.2282	5.23664e-09	1.62886e-06	C20ORF108
5560270	1.06901	5.80907e-09	1.71789e-06	CARD17
6280458	1.35692	5.85798e-09	1.71789e-06	BCL6
3890609	1.39236	7.38949e-09	1.94601e-06	PLSCR1
5340240	1.22439	7.49325e-09	1.95118e-06	NAIP
2940075	-1.17176	8.93535e-09	2.08904e-06	STRADB
240594	1.7444	8.95354e-09	2.08904e-06	ANXA3
5560471	1.10491	8.98517e-09	2.08904e-06	FCAR
1570367	1.29602	9.41582e-09	2.11942e-06	IL18R1
3290091	-1.03154	1.03235e-08	2.27379e-06	WDR40A
6100356	1.56363	1.24412e-08	2.53299e-06	ALPL
2470554	1.21067	1.33308e-08	2.57363e-06	KCNE1
830440	1.2033	1.39157e-08	2.63398e-06	TLR5
3940356	1.00629	1.61405e-08	2.72563e-06	CR1
5890075	1.06554	1.68308e-08	2.72563e-06	LIN7A
2230379	1.32732	1.73051e-08	2.74031e-06	NAMPT
2480192	-1.03501	1.79507e-08	2.80586e-06	SESN3
1770133	-1.13651	1.86025e-08	2.87071e-06	LOC389599
7000546	1.26147	1.87288e-08	2.87191e-06	LILRA6
2940446	-1.08836	2.05237e-08	3.00484e-06	TGM2
4830541	-1.19804	2.34544e-08	3.22871e-06	HBE1
6520523	1.15556	2.42594e-08	3.28355e-06	IL27
3460053	1.26037	2.53347e-08	3.35415e-06	SIPA1L2
4150543	1.18469	2.73034e-08	3.50571e-06	FPR2
7510647	1.25138	2.76511e-08	3.50571e-06	CACNA1E
2190671	-1.06831	2.87918e-08	3.54095e-06	CCR3
5890193	1.15291	2.98203e-08	3.61243e-06	MS4A4A
6510735	1.08009	3.08935e-08	3.70538e-06	DDX60L
2190349	1.14684	3.25575e-08	3.79232e-06	KCNJ15
6100022	1.04521	3.35777e-08	3.89244e-06	HIST2H2AC
2340500	-1.27301	3.55209e-08	4.08122e-06	KLC3
5890386	1.36983	3.63853e-08	4.08122e-06	LOC642103
3060523	1.40923	3.99326e-08	4.20647e-06	NAMPT
5690187	-1.46549	4.30674e-08	4.45493e-06	EPB42
3930368	1.05388	4.30804e-08	4.45493e-06	CARD17
20397	-1.03977	4.65802e-08	4.73003e-06	ALOX15
3400392	1.17253	4.666e-08	4.73003e-06	FPR2
4120243	1.06769	4.73901e-08	4.78403e-06	PSG9
1780239	-1.12621	4.82596e-08	4.8073e-06	OLIG2
6280504	-1.37398	5.90061e-08	5.65059e-06	LOC100008589
3390121	1.64116	6.04936e-08	5.7476e-06	CASP5
5960564	-1.35561	6.30202e-08	5.89518e-06	SNCA
4670634	-1.33315	6.49929e-08	5.99737e-06	LOC100132394
2100670	2.25418	6.87535e-08	6.19242e-06	CD177
1850139	1.21407	7.16602e-08	6.3134e-06	CEACAM3
2030110	-1.19599	7.35427e-08	6.36355e-06	BCR
2190139	-1.60727	7.59733e-08	6.50418e-06	CA1
1070367	1.58592	8.60564e-08	7.0078e-06	C19ORF59
4290619	1.13247	1.07727e-07	8.0191e-06	CREB5
160368	-1.13194	1.08279e-07	8.0191e-06	SEMA6B
10681	-1.36818	1.1741e-07	8.44097e-06	LOC100131164
2350274	-1.14701	1.18825e-07	8.49232e-06	AHSP
6020630	1.2137	1.22268e-07	8.57684e-06	MMP25
1780356	-1.02751	1.22631e-07	8.57684e-06	HAGH
1500180	1.01839	1.25633e-07	8.71333e-06	TLR4
2120152	-1.41989	1.27513e-07	8.80166e-06	SLC4A1
2360626	-1.15483	1.28912e-07	8.87292e-06	GPR175
3440164	-1.36418	1.31569e-07	8.98254e-06	LOC642469
1030270	1.01887	1.33861e-07	8.9933e-06	FPR1
2000333	-1.15972	1.35486e-07	8.9933e-06	LOC100131391
5360273	-1.18873	1.43736e-07	9.32566e-06	SNCA
780465	1.03549	1.44624e-07	9.32957e-06	SLC11A1
4210440	-1.17889	1.46538e-07	9.32957e-06	HS.571622
1470470	1.23504	1.47325e-07	9.32957e-06	GPR97
3460161	-1.02697	1.47408e-07	9.32957e-06	RAB3IL1
2510561	-1.46536	1.49264e-07	9.36885e-06	LOC440313
3140520	-1.13002	1.54463e-07	9.54675e-06	TMOD1
3460672	-1.02069	1.72767e-07	1.00862e-05	ADRA2C
610451	1.07715	1.77878e-07	1.03101e-05	HIST2H2AA3
2070646	1.13213	1.93477e-07	1.08365e-05	GPR84
6250110	-1.07933	1.93668e-07	1.08365e-05	TNS1
4760446	-1.06571	1.95622e-07	1.09206e-05	LOC387686
2480685	-1.77965	2.16441e-07	1.14999e-05	LOC100131726
2060138	-1.18812	2.41494e-07	1.24753e-05	LOC644852
3390612	1.00519	2.48581e-07	1.26525e-05	TLR8
2490400	-1.18381	2.71222e-07	1.34529e-05	MUC6
7320246	-1.01472	2.73837e-07	1.35087e-05	HEMGN
6200370	1.03113	2.85844e-07	1.40084e-05	LILRA3
2260725	1.08419	2.87127e-07	1.40252e-05	MGAM
5360048	-1.16773	2.97168e-07	1.42593e-05	CCL23
770400	-1.51623	3.02015e-07	1.43757e-05	LOC653600
4220187	1.17854	3.236e-07	1.50195e-05	DYSF
6620630	-1.01474	3.37695e-07	1.54829e-05	XK
1260445	1.05111	3.42334e-07	1.55904e-05	SLC26A8
3610431	-1.10768	3.52119e-07	1.58867e-05	FCGR3A
3460048	1.33536	3.87137e-07	1.67108e-05	LOC100130904
6220056	-1.02798	4.02884e-07	1.71247e-05	LOC642377
1300465	1.65396	4.14196e-07	1.73919e-05	CD177
5670100	1.0467	4.39133e-07	1.80327e-05	TCN2
4290148	1.03236	4.51493e-07	1.82679e-05	HIST2H2AA4
5260424	1.12725	4.70354e-07	1.8651e-05	GPR97
6330612	1.08412	5.40273e-07	2.05813e-05	LOC100133875
1980278	-1.07027	6.02597e-07	2.20627e-05	LOC647742
3520332	-1.29485	6.04613e-07	2.20665e-05	DPYSL5
4230441	1.07786	6.13571e-07	2.22539e-05	GPR97
6270446	-1.16875	6.61226e-07	2.34213e-05	ARTN
3400270	-1.37226	6.77069e-07	2.37242e-05	RNF213
3180220	1.06486	8.74671e-07	2.86372e-05	GPR109B
3780100	-1.10705	9.15085e-07	2.96004e-05	OSBP2
2120053	1.30746	9.51324e-07	3.04877e-05	CYP1B1
4920445	-1.15069	1.02464e-06	3.21472e-05	LOC652140
5260270	-1.38881	1.03525e-06	3.22807e-05	SERPINA13
1940307	1.33033	1.39831e-06	4.04758e-05	OTOF
7100161	1.09007	1.42789e-06	4.10865e-05	VNN2
520086	1.4071	1.45514e-06	4.16726e-05	FCGR1A
830132	-1.0121	2.02974e-06	5.2427e-05	PHOSPHO1
5570039	1.10338	2.39856e-06	5.87594e-05	LOC728744
7610615	-1.01219	2.79641e-06	6.48991e-05	SLC6A10P
2470601	1.30905	2.88783e-06	6.6508e-05	IL1RN
5340767	1.11975	3.13837e-06	7.02739e-05	CEACAM1
1710390	-1.15107	3.21035e-06	7.11624e-05	ROPN1B
3780187	-1.09876	3.60951e-06	7.72537e-05	GYPB
870477	-1.11011	3.69402e-06	7.84389e-05	DEFA1B
1470382	1.07024	3.86531e-06	8.11515e-05	IRF7
6400176	1.04209	3.98574e-06	8.32471e-05	IRF7
6980192	-1.06138	4.18494e-06	8.62183e-05	HBZ
5890095	1.04911	4.58929e-06	9.20442e-05	LILRA5
1230376	-1.28997	4.59723e-06	9.20715e-05	ALAS2
620136	1.01915	4.8499e-06	9.61902e-05	LILRA5
4920228	1.19905	5.39473e-06	0.000103737	FFAR2
2570300	1.0943	5.41318e-06	0.000104005	IFI44
1450358	-1.00285	5.44158e-06	0.000104385	HBD
3800204	-1.06681	6.07907e-06	0.000113034	OLFM1
3830762	1.21278	7.38973e-06	0.000129752	TMEM119
6620209	1.11932	7.39055e-06	0.000129752	FCGR1B
2710709	1.21635	7.78398e-06	0.000134707	FCGR1B
7550242	1.25335	8.73682e-06	0.000145482	HESX1
3990010	1.19143	1.09677e-05	0.000172325	HS.125087
6940086	-1.02239	1.10335e-05	0.000173023	GYPE
7400279	1.13177	1.20895e-05	0.000185148	CCNA1
5570398	1.09138	1.4326e-05	0.000210141	FCGR1C
7150170	-1.05412	1.51216e-05	0.000218205	DEFA1B
3840400	-1.02568	1.52543e-05	0.000219466	GMPR
3870338	1.28353	1.62172e-05	0.000230041	IFI44L
4890181	-1.1566	1.66075e-05	0.000233935	RAP1GAP
5720482	1.18418	2.25799e-05	0.000292861	HERC5
5270753	1.08724	3.19342e-05	0.000380339	ARG1
1440615	1.45699	3.81893e-05	0.000430598	OTOF
3060735	1.09408	4.33688e-05	0.000471607	IL1RN
2600747	1.22285	4.70495e-05	0.00050237	IFIT2
130181	1.14949	4.93186e-05	0.00052065	ANKRD22
520408	1.39995	6.56533e-05	0.00064139	IFIT3
2000148	1.29978	7.31575e-05	0.000694537	IFIT1
990768	1.13056	9.38182e-05	0.000836287	OAS3
7650097	1.03504	0.000101824	0.000893515	OASL
6510170	1.34207	0.000116367	0.000985097	IFIT3
3360343	1.25377	0.000124253	0.00103096	RSAD2
5910019	1.04802	0.00013038	0.00106609	C1QB
1740360	1.05805	0.000149755	0.00118804	USP18
2100196	1.13855	0.000163037	0.00127012	ISG15
1500280	1.23799	0.000252157	0.00178009	IFIT3
3180528	1.00703	0.000668334	0.00378858	MMP9

## Sheet: RSVsi NP
IluminaID	logFC	P.Value	adj.P.Val	Gene
6510377	1.89739	4.2912e-14	1.28822e-09	TNFRSF12A
6220739	1.11441	1.08856e-13	1.56516e-09	GRAMD1B
6450661	-1.52084	1.56412e-13	1.56516e-09	ANKRD20A1
360132	1.59833	5.41768e-13	2.67079e-09	LHFPL2
6290519	1.2111	5.75165e-13	2.67079e-09	STOM
2600424	2.23297	9.17706e-13	2.67079e-09	SAA1
1580195	-2.08457	9.39806e-13	2.67079e-09	LPPR3
7650433	1.30521	9.95955e-13	2.67079e-09	TIMP1
7560487	1.79274	1.09507e-12	2.67079e-09	CD163
4920040	1.95916	1.20378e-12	2.67079e-09	DEFB1
4260386	1.91836	1.20659e-12	2.67079e-09	CTSL1
7150019	1.9216	1.31707e-12	2.67079e-09	OLFML2B
4150189	1.95449	1.37106e-12	2.67079e-09	CTSL1
20593	2.41136	1.3824e-12	2.67079e-09	CD163
2340706	-1.60732	1.45661e-12	2.67079e-09	P2RX6
5570102	1.16577	1.47194e-12	2.67079e-09	DKK1
7150112	-1.47657	1.62343e-12	2.67079e-09	HS.311208
4210403	1.15263	1.64751e-12	2.67079e-09	SLC1A3
4780152	-1.13249	1.77405e-12	2.67079e-09	LOC651285
1710538	-1.21701	2.12967e-12	3.04442e-09	PCSK4
1260689	-1.48152	2.51899e-12	3.2889e-09	OR7E91P
3060273	-2.69742	2.51981e-12	3.2889e-09	MT3
1340192	-1.91375	3.00828e-12	3.60151e-09	REEP1
60167	-1.33357	3.10026e-12	3.60151e-09	SNX26
2680092	2.58555	3.11923e-12	3.60151e-09	CD163
2030465	-1.39039	3.49658e-12	3.74883e-09	TNNI3
5220414	-1.22611	3.77986e-12	3.82028e-09	C9ORF128
6900431	-1.59886	3.81774e-12	3.82028e-09	HAGHL
5310066	-1.73339	4.6729e-12	4.52518e-09	SCARNA11
2600403	-1.47473	5.56866e-12	4.9168e-09	SCARNA8
5690017	-1.87035	6.21904e-12	5.33416e-09	LOC100132288
610424	-1.49223	6.55918e-12	5.46963e-09	CROCC
2260630	-1.41303	6.89024e-12	5.59041e-09	WDR79
6200196	-1.38467	8.6905e-12	6.80151e-09	SLC4A8
2810373	1.01059	9.44831e-12	6.91801e-09	FAM20A
2760112	1.08608	1.02132e-11	7.13845e-09	P2RY5
1850075	-1.47159	1.05994e-11	7.13845e-09	AGBL5
630678	-1.79707	1.07557e-11	7.13845e-09	ACBD7
7400768	1.50693	1.0791e-11	7.13845e-09	PTPRH
5720180	1.43075	1.15008e-11	7.29558e-09	FZD2
1230672	2.39136	1.16652e-11	7.29558e-09	TFF1
4210463	-1.58434	1.23138e-11	7.52083e-09	IFT122
2850041	2.02254	1.28693e-11	7.57524e-09	B3GN-T6
1030008	1.67465	1.33625e-11	7.71426e-09	TGFB3
4220189	1.05534	1.46554e-11	8.30104e-09	GSDMC
3390605	-1.14187	1.53008e-11	8.43098e-09	AZI1
360292	-2.23994	1.59087e-11	8.43098e-09	SCARNA13
7550066	1.33311	1.60082e-11	8.43098e-09	MERTK
430451	-2.73191	1.7913e-11	9.27153e-09	SPAG8
2070220	-2.18147	1.85671e-11	9.3673e-09	C21ORF58
3840056	-1.44766	1.87221e-11	9.3673e-09	ERCC1
430181	1.40565	2.03904e-11	1.00347e-08	SEMA3B
3130041	-1.44084	2.08419e-11	1.00915e-08	LOC729559
4290601	-1.12295	2.15852e-11	1.01525e-08	TTLL6
7040184	-1.33571	2.21348e-11	1.02229e-08	CCDC34
1450356	-1.3868	2.30798e-11	1.03411e-08	ERCC1
6480451	-2.13771	2.49789e-11	1.08953e-08	MAPK15
3990561	-1.97879	2.56927e-11	1.08953e-08	LY6H
2190133	-1.00945	2.60606e-11	1.08953e-08	MGC42630
10068	1.86255	2.61197e-11	1.08953e-08	SDS
6270408	-1.27862	2.68261e-11	1.08953e-08	DERL3
5360139	-2.34219	2.68572e-11	1.08953e-08	LOC100128221
4810128	1.17854	2.81138e-11	1.1105e-08	PHLDA2
4890598	1.38509	3.09405e-11	1.20628e-08	BRSK1
240386	-1.19346	3.49639e-11	1.32117e-08	LOC100132439
6960706	-1.52676	3.50402e-11	1.32117e-08	LOC647543
240035	-1.42728	3.52077e-11	1.32117e-08	RUNDC3B
6180706	-1.93499	3.83655e-11	1.40157e-08	LY6H
670398	-1.68584	3.8751e-11	1.40157e-08	CNIH2
2680189	2.54364	4.1119e-11	1.46952e-08	LAG3
1440064	1.35656	4.24039e-11	1.49761e-08	HS.197143
1230722	-1.64688	4.37063e-11	1.52119e-08	ALOX15
110181	1.60709	4.40852e-11	1.52119e-08	KIAA1199
2030440	-2.12655	4.62139e-11	1.55881e-08	LOC222967
3850333	-1.56809	4.85195e-11	1.6184e-08	ARHGEF4
1430717	1.05398	5.44128e-11	1.79389e-08	BTN3A3
3170270	1.5122	5.50733e-11	1.79389e-08	PDZK1IP1
4260309	-1.03532	5.55735e-11	1.79389e-08	MAST4
5720682	1.17633	5.93604e-11	1.89574e-08	TMEM176A
1510463	-1.52172	6.01634e-11	1.90116e-08	KIAA1751
2470128	-1.44452	6.12372e-11	1.90546e-08	LOC729887
6180056	1.08663	6.4744e-11	1.95297e-08	TOR1B
5890193	1.83893	6.63566e-11	1.95297e-08	MS4A4A
1940747	-1.0179	6.78176e-11	1.95758e-08	PPP1R1B
7050471	-1.24137	7.17562e-11	2.03112e-08	CCDC41
6020286	1.51942	7.23952e-11	2.03112e-08	FST
5270343	-1.43752	7.50509e-11	2.08614e-08	IQCC
7160176	-1.74629	7.74058e-11	2.11247e-08	HS.531817
5870072	-1.5329	8.40736e-11	2.23971e-08	FLJ13305
6510379	-1.5905	8.47405e-11	2.23971e-08	RSPH10B2
6510403	-1.19703	8.51199e-11	2.23971e-08	LGSN
5910767	1.68614	8.89901e-11	2.28332e-08	TNFRSF6B
5570731	1.49982	9.4828e-11	2.35295e-08	C8ORF4
2570129	1.13613	9.48392e-11	2.35295e-08	SIGLEC12
3060358	-1.31933	1.07342e-10	2.5036e-08	HS.545615
3840445	1.83299	1.07889e-10	2.5036e-08	KRT17
2490470	1.04274	1.09569e-10	2.5036e-08	MPZL1
6110707	-2.07432	1.10546e-10	2.5036e-08	DNAH12L
4070309	-1.18708	1.11062e-10	2.5036e-08	YBX2
2230762	-1.16555	1.23023e-10	2.73566e-08	LOC100133506
3060703	-1.56256	1.25092e-10	2.76123e-08	LOC81691
2600019	-1.46453	1.2952e-10	2.8381e-08	MB
580240	-1.65093	1.33977e-10	2.91448e-08	TTC21A
1580435	1.15846	1.36925e-10	2.92159e-08	TGM2
6400392	-1.36161	1.37876e-10	2.92159e-08	GSTM1
5700224	-1.77298	1.38181e-10	2.92159e-08	IFT57
5810324	-2.06201	1.39625e-10	2.92159e-08	RSPH10B
1570687	-1.23027	1.40877e-10	2.92159e-08	IFT122
5570711	2.18559	1.41116e-10	2.92159e-08	IDO1
4560632	1.01737	1.46629e-10	3.01494e-08	HS3ST1
270497	-2.06606	1.51018e-10	3.08406e-08	AKAP14
2230746	-1.155	1.52693e-10	3.0972e-08	ABCC2
380259	2.12143	1.54339e-10	3.10957e-08	INDO
2750670	-1.09238	1.64877e-10	3.26472e-08	SCARNA18
1990601	-1.36527	1.66099e-10	3.26472e-08	DZIP1L
7560138	1.83497	1.69432e-10	3.30281e-08	PMP22
5260482	-1.27302	1.75226e-10	3.39373e-08	LOC389118
1230450	-1.4748	1.7805e-10	3.42632e-08	TTC12
1070014	1.28078	1.82475e-10	3.48911e-08	CSF1R
4920561	-1.70085	1.86106e-10	3.51579e-08	MB
670543	-1.41419	1.87384e-10	3.51579e-08	C11ORF16
6900739	-1.95122	1.93453e-10	3.60711e-08	CC2D2A
1030133	-1.70328	1.9804e-10	3.64271e-08	FAM164C
10523	-2.29304	1.98683e-10	3.64271e-08	LRRC23
4610669	-1.74123	1.99909e-10	3.64271e-08	NEK2
7040035	1.59894	2.00216e-10	3.64271e-08	OAS1
1230193	-1.16071	2.0389e-10	3.68722e-08	LOC100134081
3370349	1.29119	2.08391e-10	3.70172e-08	CFB
1400121	1.18261	2.1002e-10	3.70871e-08	SLCO2B1
20397	-1.94237	2.15852e-10	3.7894e-08	ALOX15
4060360	-1.84993	2.18231e-10	3.79525e-08	RSPH10B
6760014	-1.5687	2.18714e-10	3.79525e-08	LOC100128292
580491	1.47547	2.20953e-10	3.81204e-08	FLNC
630152	1.28898	2.22221e-10	3.81204e-08	KRT23
6100682	-1.58042	2.29582e-10	3.89991e-08	DNAL1
1820114	1.59766	2.31241e-10	3.89991e-08	LILRB4
4200551	-1.13984	2.34102e-10	3.92612e-08	LOC132241
6580441	1.42429	2.3898e-10	3.98566e-08	SLCO2B1
5420296	-2.14927	2.44315e-10	4.03987e-08	WFDC6
7160414	-1.37536	2.44922e-10	4.03987e-08	C7ORF63
4480348	-1.36883	2.51664e-10	4.08242e-08	FBXW9
5570553	1.01478	2.53249e-10	4.08242e-08	LOC100132510
2370484	-1.3312	2.59671e-10	4.08242e-08	ZFHX2
5860709	-1.82903	2.66029e-10	4.10105e-08	C9ORF9
2640671	-1.13043	2.73476e-10	4.16738e-08	LOC642342
4730520	-1.78166	2.77245e-10	4.19913e-08	MYCBPAP
3180445	-1.34888	2.79756e-10	4.19913e-08	C14ORF79
6130168	-1.47329	2.8615e-10	4.27375e-08	GSTM2
610152	1.12693	3.00637e-10	4.41341e-08	DAB2
5310014	-1.43633	3.04017e-10	4.41341e-08	LOC401052
4220475	-1.08818	3.04521e-10	4.41341e-08	DOC2A
3060482	-1.56121	3.05382e-10	4.41341e-08	KATNAL2
3830400	-1.72962	3.08837e-10	4.43602e-08	OSCP1
1500546	-1.79242	3.38016e-10	4.75145e-08	C20ORF201
2640392	1.42926	3.38437e-10	4.75145e-08	TNFRSF6B
4560129	1.28869	3.40387e-10	4.75145e-08	LGMN
4200209	-1.08228	3.42223e-10	4.75145e-08	RBKS
4850484	-2.16146	3.43459e-10	4.75145e-08	RTDR1
4920202	-1.66062	3.49099e-10	4.78536e-08	MAP1A
840433	-1.88926	3.65961e-10	4.92589e-08	RSPH9
990367	-1.543	3.69244e-10	4.92589e-08	C6ORF103
3710543	-1.5647	3.7205e-10	4.92589e-08	TP53AIP1
6450487	-1.85746	3.72477e-10	4.92589e-08	CCDC78
3290577	-1.83349	3.76202e-10	4.9317e-08	CCDC74A
2030148	-1.67788	3.7849e-10	4.94011e-08	WDR54
5560408	1.17094	3.84321e-10	4.99311e-08	TMEM171
1470348	-1.44815	3.96111e-10	5.10355e-08	RAGE
1710253	-2.22261	4.03126e-10	5.17094e-08	DNHD2
360170	-1.14317	4.06509e-10	5.17094e-08	MAP9
5080343	-1.79215	4.173e-10	5.2648e-08	C21ORF129
6420332	-1.05989	4.1915e-10	5.2648e-08	CCDC108
2760301	-1.12014	4.29464e-10	5.32191e-08	P4HTM
6840630	-1.01301	4.34684e-10	5.33005e-08	SSBP4
4590731	-2.38938	4.34997e-10	5.33005e-08	LOC400891
1690563	1.94089	4.40435e-10	5.36401e-08	SAA1
1230612	-1.01735	4.42168e-10	5.36401e-08	CCT6B
2640010	-1.86153	4.66087e-10	5.51904e-08	LOC727768
3520612	-1.86071	4.66665e-10	5.51904e-08	C19ORF51
940356	1.36772	4.667e-10	5.51904e-08	IL15RA
7570133	-2.20633	4.66967e-10	5.51904e-08	C22ORF15
130338	1.43569	4.93452e-10	5.74164e-08	SAA1
3830349	1.70038	5.05163e-10	5.85521e-08	IL7R
1090390	1.63704	5.42568e-10	6.21675e-08	OAS1
7610403	-1.10724	5.4701e-10	6.24382e-08	HAO1
2350221	-1.84143	5.59593e-10	6.35579e-08	TSNAXIP1
7330392	1.17088	5.61054e-10	6.35579e-08	TAP1
7050524	-1.14452	5.64956e-10	6.37593e-08	LOC650346
5390131	-1.4566	5.72606e-10	6.41404e-08	DLEC1
5260754	1.0219	5.78503e-10	6.456e-08	TSC22D1
4070491	-1.14874	5.83314e-10	6.48559e-08	LOC646851
4830594	-1.90738	6.0131e-10	6.63651e-08	KNDC1
5310402	1.73724	6.08796e-10	6.69453e-08	FPR3
7570110	-1.32538	6.23384e-10	6.80705e-08	SNORA7B
3940133	1.06463	6.23564e-10	6.80705e-08	FAM46A
1740180	-2.26347	6.28726e-10	6.83853e-08	CD164L2
3370168	-1.62521	6.44501e-10	6.87374e-08	LOC146177
1190239	-1.50012	6.46349e-10	6.87374e-08	C6ORF154
6960220	-1.27183	6.47371e-10	6.87374e-08	RPL32
3360270	-1.33882	6.50044e-10	6.87374e-08	TTLL13
2070377	-1.68217	6.79281e-10	7.10066e-08	C2ORF70
6270181	-1.07596	6.82186e-10	7.10066e-08	AADAT
3610040	-1.12685	6.82525e-10	7.10066e-08	C9ORF93
4850762	-1.69404	6.83574e-10	7.10066e-08	C10ORF67
6420161	-1.09809	7.04852e-10	7.19279e-08	STK36
2350037	-1.04359	7.48176e-10	7.56238e-08	HRASLS
2490360	-1.33367	7.61849e-10	7.67474e-08	GLB1L
520142	-1.29739	8.03268e-10	7.97166e-08	LOC729704
7040446	-1.13331	8.07955e-10	7.97855e-08	RND2
4070424	-1.75442	8.1366e-10	8.00855e-08	C16ORF93
6940008	-1.60894	8.16445e-10	8.0097e-08	PNLDC1
5050717	-1.10586	8.19115e-10	8.00971e-08	SPAG16
6620681	1.05806	8.22388e-10	8.01562e-08	TMEM176B
7040608	-1.30113	8.46983e-10	8.19651e-08	FAM188B
2370424	-1.79979	8.49275e-10	8.19651e-08	CCDC74B
1300452	1.25541	8.51869e-10	8.19651e-08	LGMN
4730056	-1.02389	8.56563e-10	8.20164e-08	C1ORF222
3390438	1.526	8.61894e-10	8.20164e-08	PLA2G7
4880497	-1.09285	8.68786e-10	8.20164e-08	CAPS2
130056	-1.58316	8.68795e-10	8.20164e-08	C20ORF96
3390255	-1.15005	8.90029e-10	8.32357e-08	HYDIN
5360156	1.44549	9.02434e-10	8.3676e-08	IFITM1
5220093	1.78551	9.02887e-10	8.3676e-08	HAVCR2
2810326	-1.37799	9.0314e-10	8.3676e-08	WBSCR27
3170598	-1.04427	9.05886e-10	8.3676e-08	SNORA74B
6110603	-1.32045	9.20626e-10	8.43287e-08	HS.570821
540670	1.81652	9.30035e-10	8.4605e-08	IL4I1
3940079	1.12716	9.38578e-10	8.51242e-08	C3ORF52
6770673	1.11187	9.44248e-10	8.53805e-08	SOCS2
1050050	-1.10111	9.56419e-10	8.62213e-08	C9ORF45
1070767	1.40478	9.62556e-10	8.65147e-08	OAS1
6520241	-1.33503	9.67007e-10	8.66553e-08	FAM116B
4920164	1.17756	9.87512e-10	8.80723e-08	SIK1
4010056	-1.3141	9.95726e-10	8.81761e-08	DYDC1
1990403	-1.23171	1.005e-09	8.84754e-08	LOC730704
1980255	1.45921	1.05967e-09	9.30154e-08	RNF39
4150184	1.02613	1.06706e-09	9.31859e-08	LAIR1
4860743	-1.02062	1.06782e-09	9.31859e-08	FAM43B
990468	-1.75278	1.07901e-09	9.38893e-08	SPATS1
6200669	1.144	1.11418e-09	9.58387e-08	HIST1H2BD
7330189	-1.12223	1.13106e-09	9.64618e-08	REEP2
5720725	1.10836	1.13566e-09	9.65791e-08	ARG2
6480397	-1.02575	1.1498e-09	9.72313e-08	C19ORF18
610735	-1.54723	1.16293e-09	9.77902e-08	LRRC43
4860646	1.00222	1.17182e-09	9.79889e-08	FAM20C
4060358	1.02732	1.19749e-09	9.91917e-08	ABCA1
2600747	2.34781	1.20555e-09	9.94249e-08	IFIT2
4050291	1.67504	1.21618e-09	1.00027e-07	SAA2
7200035	-1.85868	1.22266e-09	1.00285e-07	DLEC1
2680564	-1.8221	1.22913e-09	1.00362e-07	C2ORF62
7100136	-1.24815	1.23029e-09	1.00362e-07	HES2
290398	-1.87225	1.24444e-09	1.00968e-07	VWA3A
4730059	1.78354	1.25571e-09	1.01136e-07	BATF2
5910019	1.57706	1.27291e-09	1.01901e-07	C1QB
5270139	-1.06735	1.30743e-09	1.04386e-07	PEX11G
4900040	-1.43769	1.35452e-09	1.07785e-07	C21ORF128
150259	-1.21096	1.35718e-09	1.07785e-07	LOC642282
70471	-1.66584	1.36286e-09	1.0795e-07	C21ORF58
5670739	-1.27764	1.42373e-09	1.11014e-07	AZU1
4900612	-1.6132	1.43632e-09	1.11705e-07	DNAH1
1010079	-1.18917	1.44245e-09	1.11892e-07	MAP1LC3A
10392	-2.21288	1.4464e-09	1.1191e-07	LRRC23
7210482	-1.77857	1.45355e-09	1.12084e-07	CCDC114
3120609	-1.42185	1.4638e-09	1.12387e-07	PPOX
1850315	-1.33001	1.47481e-09	1.12656e-07	MUC12
7550192	1.5184	1.48726e-09	1.13031e-07	SLC16A10
7380445	-1.58505	1.49295e-09	1.13177e-07	LRRC49
3060521	-1.25538	1.51871e-09	1.14841e-07	TEKT4
7400743	1.41563	1.5379e-09	1.15709e-07	KIAA1618
4260615	-1.52315	1.56232e-09	1.1696e-07	MGC20983
2320528	-1.3976	1.57251e-09	1.1743e-07	CCDC108
2750402	-1.70798	1.60003e-09	1.18893e-07	C6ORF225
2190079	-1.2818	1.61082e-09	1.19399e-07	KIF19
2510403	-1.15702	1.61862e-09	1.19447e-07	HS.534680
6980167	-2.04358	1.6246e-09	1.19447e-07	C21ORF121
6020246	-1.24067	1.62529e-09	1.19447e-07	UBXN11
130181	1.53666	1.64699e-09	1.20298e-07	ANKRD22
1580554	-1.14202	1.65721e-09	1.20751e-07	LRGUK
5820053	-1.86829	1.68683e-09	1.22021e-07	C1ORF92
1230162	-2.28178	1.69137e-09	1.22055e-07	LRRC48
5720465	1.34557	1.72238e-09	1.23995e-07	DNAJC12
3890523	1.55824	1.73925e-09	1.24612e-07	IL7R
2000037	-1.47476	1.74721e-09	1.24884e-07	SPEF1
1990327	-1.22928	1.76276e-09	1.25696e-07	TUBB4Q
780079	-1.30065	1.77204e-09	1.26059e-07	LOC654053
3990630	-1.94515	1.79824e-09	1.2762e-07	DCDC5
6220309	-1.34308	1.84627e-09	1.30106e-07	KCNH3
6860291	-1.02545	1.87266e-09	1.31349e-07	GAS8
2450653	-1.31124	1.90885e-09	1.33575e-07	SPAG17
870072	-1.63824	1.91633e-09	1.33787e-07	MDH1B
4260280	-2.11309	1.93676e-09	1.34529e-07	C9ORF117
4070079	-1.39699	1.95942e-09	1.35246e-07	FAM164C
3460215	-1.3938	1.96366e-09	1.35246e-07	HS.573541
6200195	-1.13865	1.98693e-09	1.35872e-07	WDR34
6270711	-1.06826	2.00117e-09	1.36426e-07	LOC732450
5700431	-1.31055	2.06409e-09	1.39245e-07	WDR90
3930735	-1.41784	2.09873e-09	1.40633e-07	DYDC1
4860044	-1.32588	2.11476e-09	1.41144e-07	WDR93
1260296	-1.08463	2.1177e-09	1.41144e-07	MAP6
6620307	2.05939	2.12045e-09	1.41144e-07	DUOXA2
2810300	-2.01179	2.12923e-09	1.41222e-07	DNAI1
6960204	-1.80825	2.13332e-09	1.41222e-07	LRRC46
4540709	2.68159	2.13573e-09	1.41222e-07	CXCL11
4830121	-1.09243	2.18291e-09	1.44024e-07	WDR27
2230519	-1.52218	2.2129e-09	1.45683e-07	PNMAL1
6960376	-1.28137	2.2241e-09	1.46099e-07	IFT140
3990433	1.20158	2.28413e-09	1.49389e-07	ADAP2
6250154	-1.22336	2.33741e-09	1.50901e-07	LZTFL1
6760541	-1.6832	2.36418e-09	1.52302e-07	TTC18
7150433	-1.4463	2.40722e-09	1.5411e-07	TCTEX1D2
4540066	-1.7654	2.43672e-09	1.55309e-07	ZMYND10
3830128	-1.12296	2.45991e-09	1.56124e-07	LRRC36
7000494	-1.57062	2.61948e-09	1.63975e-07	FAM81A
3370093	-1.185	2.62185e-09	1.63975e-07	ZDHHC1
4860427	-1.55413	2.62857e-09	1.64054e-07	FAM181A
2350482	-1.38245	2.63445e-09	1.64079e-07	SAG
520014	-1.20182	2.67216e-09	1.65173e-07	ISYNA1
3140523	-1.61448	2.69932e-09	1.66394e-07	DYX1C1
1340471	-1.37265	2.75948e-09	1.69753e-07	CCDC135
3800491	-1.24514	2.81636e-09	1.72545e-07	CXORF22
2640068	1.08212	2.8314e-09	1.73113e-07	RNASE2
2030309	1.3635	2.84911e-09	1.73842e-07	SERPING1
1780608	-1.08907	2.85965e-09	1.74131e-07	TTLL9
6040156	-1.36725	2.94836e-09	1.77091e-07	C6ORF52
6330358	-1.57746	2.94948e-09	1.77091e-07	C9ORF98
2450411	1.46901	2.95032e-09	1.77091e-07	DNAJC12
6290653	-1.66723	2.98806e-09	1.78688e-07	C11ORF66
6380148	-1.27301	3.00522e-09	1.79357e-07	FAM104B
1850674	1.2436	3.02986e-09	1.80112e-07	TRIM31
1510731	-1.52609	3.05663e-09	1.81344e-07	KIAA1875
7400377	1.02171	3.1112e-09	1.83832e-07	CEACAM6
6130047	-1.60488	3.15546e-09	1.84361e-07	CCDC151
2810477	-1.2063	3.15662e-09	1.84361e-07	LOC550631
2260494	-1.72445	3.23557e-09	1.87826e-07	EFCAB6
4220215	-1.23972	3.24292e-09	1.87826e-07	DYNC2H1
290730	1.01732	3.24407e-09	1.87826e-07	HIST1H2BD
3850400	1.01768	3.24722e-09	1.87826e-07	C12ORF34
6200187	-1.42034	3.32468e-09	1.90973e-07	TNFAIP8L1
3930672	-1.91394	3.35552e-09	1.91872e-07	C10ORF92
840307	-1.59562	3.37106e-09	1.92394e-07	LOC441395
5890364	1.04395	3.40754e-09	1.9352e-07	LRRC8A
2630292	1.03769	3.43292e-09	1.94079e-07	LIPH
6620121	3.69454	3.45758e-09	1.95106e-07	CCL8
7000739	-2.07473	3.59302e-09	2.01236e-07	TMEM31
6940270	1.358	3.62787e-09	2.01794e-07	MUC13
3140372	-1.20341	3.66748e-09	2.03508e-07	NPHP1
2650725	-1.78126	3.76256e-09	2.07633e-07	HS.249972
6280543	2.02459	3.79667e-09	2.08747e-07	OASL
3450408	-1.0689	3.81138e-09	2.08791e-07	CCDC34
1690192	1.345	3.87931e-09	2.10952e-07	ADAMDEC1
6660446	-1.26634	3.88595e-09	2.10952e-07	WDR51A
1440341	1.52547	3.93794e-09	2.13388e-07	C1QC
6660072	-1.14893	3.98879e-09	2.14622e-07	LOC653337
5130382	-1.18185	4.02045e-09	2.15525e-07	CLDN5
6860689	-2.13331	4.04818e-09	2.16624e-07	DNAH2
2650543	-1.27897	4.11547e-09	2.19488e-07	C20ORF201
160615	-1.01689	4.11631e-09	2.19488e-07	GGH
3710022	1.70865	4.16217e-09	2.21148e-07	SAA4
7400102	1.0036	4.25402e-09	2.24834e-07	ASPHD2
6420736	1.35466	4.2695e-09	2.25256e-07	DNAJC12
2680059	-2.05269	4.29498e-09	2.26202e-07	DNAH3
1580021	-1.33361	4.37742e-09	2.2854e-07	TCTEX1D2
1090338	-1.37097	4.39399e-09	2.28914e-07	MNS1
1850523	2.61894	4.39985e-09	2.28914e-07	GZMB
7650672	1.43931	4.42126e-09	2.29234e-07	ANGPTL2
3120093	-1.7256	4.56477e-09	2.33847e-07	EFCAB6
540041	-1.69881	4.65472e-09	2.37644e-07	CASC1
4610753	1.14345	4.67031e-09	2.38035e-07	ENG
6650593	-1.53942	4.68043e-09	2.38147e-07	CEL
1690678	1.19504	4.73687e-09	2.40467e-07	SIK1
840717	1.42527	4.76608e-09	2.40467e-07	CTSL1
7610053	1.14542	4.87851e-09	2.44496e-07	DDX60
1780274	-1.0035	4.91798e-09	2.46063e-07	CECR7
2370228	-1.67656	4.96405e-09	2.47955e-07	CCDC65
1300735	-1.51436	4.99635e-09	2.4874e-07	C10ORF95
1780309	-1.31651	5.04262e-09	2.50214e-07	DNAJB13
6270215	-1.31602	5.12632e-09	2.53112e-07	LOC648585
6040577	1.30521	5.16251e-09	2.54007e-07	SLAMF8
6840053	-1.16782	5.16983e-09	2.54007e-07	LOC283481
6270553	2.79668	5.21052e-09	2.55234e-07	CXCL10
3830681	2.13291	5.21663e-09	2.55234e-07	KRT6A
4900364	-1.80359	5.22031e-09	2.55234e-07	DNAI2
1090767	-1.54886	5.28632e-09	2.58041e-07	C16ORF71
6330132	1.34411	5.33855e-09	2.59746e-07	ISG20
6580400	-1.55433	5.41053e-09	2.61974e-07	FLJ10781
3370180	-1.93905	5.44237e-09	2.63092e-07	BEST4
3830563	-1.67013	5.52999e-09	2.66897e-07	EFHC2
4220433	1.11382	5.63319e-09	2.70702e-07	SEMA3B
3400687	-1.28607	5.74287e-09	2.74524e-07	RP11-529I10.4
5560079	1.1073	5.82836e-09	2.77788e-07	GPBAR1
1050632	-1.25849	5.82967e-09	2.77788e-07	CCDC74B
3140689	-1.32869	5.90226e-09	2.79914e-07	KIAA1407
1450215	-1.74396	5.92557e-09	2.80577e-07	HS.147562
3870100	-1.36396	5.94127e-09	2.80877e-07	KLHDC9
3360615	-1.44859	6.00401e-09	2.82811e-07	FCER1A
1110280	-1.35108	6.01987e-09	2.82811e-07	MAP6
5560292	-1.14394	6.16967e-09	2.88726e-07	LOC100130184
6040709	-1.47673	6.20898e-09	2.89346e-07	CCDC19
3400722	-1.27611	6.22629e-09	2.89346e-07	C7ORF57
2760470	-1.33009	6.38269e-09	2.94329e-07	AK7
5220278	-1.38413	6.39676e-09	2.94436e-07	ALOX15
770044	-2.14774	6.40462e-09	2.94436e-07	FBXO15
510100	-1.05792	6.45106e-09	2.95519e-07	CBY1
2510670	-1.95805	6.90235e-09	3.12532e-07	LRRC48
830162	-1.31374	7.15108e-09	3.18509e-07	DNAH6
4210047	-1.20122	7.3457e-09	3.22727e-07	C3ORF25
3840427	-1.32352	7.35327e-09	3.22727e-07	FAM134A
2490215	-1.64617	7.44035e-09	3.25123e-07	SPATA18
5890100	1.0153	7.54822e-09	3.28879e-07	STX19
5260288	1.02132	7.59381e-09	3.30386e-07	DUSP6
2190255	1.28085	7.68165e-09	3.33656e-07	TNFRSF6B
7050220	-1.0831	7.69121e-09	3.33656e-07	NMU
2320386	-1.38868	7.70323e-09	3.33695e-07	LOC728175
2370546	-1.2456	7.8002e-09	3.37409e-07	KIF24
2680370	-1.30315	7.91159e-09	3.40843e-07	SERPINI2
1190040	1.2622	8.00367e-09	3.43243e-07	GIMAP8
4560707	-1.52831	8.1746e-09	3.48087e-07	FAM183A
4860333	-1.09277	8.19267e-09	3.48362e-07	NXF2
2810243	-1.78727	8.30268e-09	3.52043e-07	PCDP1
2570204	-1.42528	8.41593e-09	3.54343e-07	ATG9B
3930592	-1.24495	8.51828e-09	3.57149e-07	CAP2
3710068	1.47621	8.56508e-09	3.58611e-07	WARS
6550274	-1.16903	8.58638e-09	3.59002e-07	LOC649679
7160402	-1.20248	8.84022e-09	3.655e-07	KLHDC9
7650358	1.01684	8.90931e-09	3.66883e-07	TGFBI
4590750	-1.11993	9.01956e-09	3.68545e-07	LOC440422
4390040	-2.34577	9.02333e-09	3.68545e-07	MORN5
2710735	1.17022	9.07549e-09	3.70171e-07	RASD1
110333	-1.50011	9.21536e-09	3.74351e-07	LOC440585
5690270	1.69854	9.27686e-09	3.76339e-07	GPRC5A
6510170	1.89172	9.41227e-09	3.7978e-07	IFIT3
6400131	1.34137	9.42522e-09	3.79792e-07	CYP24A1
6400333	2.02493	9.49207e-09	3.80952e-07	CTLA4
2260129	1.3069	9.70135e-09	3.86765e-07	MS4A6A
990768	1.45946	9.75339e-09	3.87297e-07	OAS3
3990554	-1.02516	9.80659e-09	3.88709e-07	C10ORF51
1450608	-1.06451	9.82342e-09	3.88709e-07	VWCE
5550544	-1.78703	9.84108e-09	3.88723e-07	LDLRAD1
6560482	-1.62789	1.01594e-08	3.98675e-07	EFHC1
5340348	1.2805	1.03446e-08	4.04356e-07	CCL18
4150270	1.32568	1.04263e-08	4.06563e-07	ANKRD22
4200674	-1.26511	1.06011e-08	4.10638e-07	IGFBP2
4010193	-1.26187	1.06372e-08	4.11506e-07	SNORA7A
2760500	1.22143	1.06843e-08	4.12795e-07	CD38
2970019	1.6188	1.07247e-08	4.13824e-07	HIST1H4H
7650097	2.39892	1.0746e-08	4.14114e-07	OASL
2070441	-1.79824	1.08925e-08	4.17614e-07	WDR38
6590577	-1.22946	1.09997e-08	4.20402e-07	FAM47E
6040465	-1.25912	1.11473e-08	4.24673e-07	EPPB9
3450703	-1.65733	1.11845e-08	4.25549e-07	CDH29
4390059	1.03754	1.13424e-08	4.28514e-07	P2RY6
270136	-1.13698	1.14286e-08	4.30471e-07	RFX2
4260286	-1.83195	1.15261e-08	4.33602e-07	WDR66
1300437	-1.56272	1.16238e-08	4.3673e-07	LRTOMT
1470673	-1.41464	1.17761e-08	4.40794e-07	RFX2
4490278	-1.71395	1.19231e-08	4.44636e-07	C15ORF26
5700373	-1.16556	1.19761e-08	4.45998e-07	TRIP13
5700753	1.28444	1.21556e-08	4.50852e-07	CEACAM1
240722	1.42437	1.21649e-08	4.50852e-07	OAS2
630521	1.32064	1.22851e-08	4.54747e-07	CX3CL1
4670114	2.31638	1.24762e-08	4.59014e-07	LOC730249
1580400	-1.20218	1.24769e-08	4.59014e-07	TTC26
5360465	-1.06922	1.24963e-08	4.59166e-07	NEK10
3870202	-1.09147	1.25733e-08	4.61374e-07	GPM6B
2680332	-1.08552	1.25871e-08	4.61374e-07	CHP2
620162	-1.6599	1.2785e-08	4.65513e-07	CAPSL
5130706	-1.20464	1.27931e-08	4.65513e-07	HS.554203
1400255	1.05863	1.31362e-08	4.73406e-07	LOC647281
2470184	1.4235	1.34085e-08	4.80911e-07	ADAMDEC1
1400274	1.47327	1.3425e-08	4.80928e-07	IL32
2320402	-1.00881	1.36455e-08	4.87665e-07	CCDC24
3390735	-1.32452	1.37052e-08	4.8834e-07	ADPRHL1
1440400	-1.2841	1.37132e-08	4.8834e-07	CLDN22
70121	1.02872	1.40214e-08	4.98131e-07	LOC645638
3310739	-1.43098	1.42195e-08	5.04573e-07	C11ORF92
630088	-1.58969	1.42748e-08	5.05937e-07	STK33
4540246	1.96867	1.44356e-08	5.11035e-07	KRT16
5420289	-1.36845	1.47698e-08	5.19192e-07	OSCP1
60653	-1.10088	1.48814e-08	5.22503e-07	PRR7
6520180	1.49083	1.49441e-08	5.24092e-07	IL18RAP
1570156	1.06421	1.50151e-08	5.2413e-07	OAS2
7550360	-1.50935	1.53015e-08	5.31536e-07	HYDIN
2140626	-1.20816	1.53893e-08	5.33474e-07	MEIG1
3140242	1.65894	1.64092e-08	5.64264e-07	KIR2DL3
1440736	1.11994	1.64658e-08	5.65563e-07	LDLR
1170484	-1.52232	1.68196e-08	5.74432e-07	HYDIN
2970164	1.00395	1.71944e-08	5.82592e-07	EDNRB
1050414	1.73432	1.77843e-08	5.96601e-07	HAMP
6040521	-1.20267	1.781e-08	5.96713e-07	ZNF273
3710176	-1.59651	1.80288e-08	6.02029e-07	CAPSL
3400386	-1.28851	1.80916e-08	6.03455e-07	BBOX1
2360632	1.56289	1.84138e-08	6.1081e-07	CEACAM5
7380142	-1.05273	1.84773e-08	6.1224e-07	KLHL13
2760386	-1.47668	1.86215e-08	6.15659e-07	C6ORF165
1470148	-1.74902	1.89142e-08	6.2396e-07	CCDC81
6520543	-1.12577	1.89741e-08	6.25251e-07	DYNC2LI1
1010246	1.73131	1.90493e-08	6.26711e-07	IFI6
830681	-1.36321	1.90602e-08	6.26711e-07	C14ORF45
1230201	1.91337	1.91233e-08	6.28097e-07	CTLA4
830274	1.24172	1.95516e-08	6.38672e-07	CD55
5810743	-1.13588	1.97523e-08	6.43129e-07	LOC387882
1430431	-1.48079	2.0349e-08	6.58074e-07	TEKT1
6380280	-1.74452	2.03696e-08	6.58074e-07	STOML3
3420750	-1.15373	2.04808e-08	6.60402e-07	RIBC2
7160037	-1.3151	2.05945e-08	6.63355e-07	USP13
1580315	-1.20918	2.07881e-08	6.68873e-07	LOC100134068
2900360	1.46478	2.09419e-08	6.72381e-07	KIR2DL4
1240142	1.29061	2.10283e-08	6.74287e-07	SAMD9
650242	-1.05097	2.1086e-08	6.74287e-07	FBXO36
6060594	-1.2245	2.11426e-08	6.75213e-07	B9D1
6020451	-1.82186	2.13214e-08	6.78759e-07	RSPH1
4390092	-1.12267	2.15991e-08	6.85417e-07	C1ORF129
2750039	1.12846	2.20331e-08	6.96245e-07	RBMS2
610523	-1.02115	2.20638e-08	6.96315e-07	C14ORF142
5700189	-1.26234	2.22818e-08	6.98954e-07	TCTN1
3400474	1.0545	2.23656e-08	7.00852e-07	PSG4
5130528	-1.37184	2.25614e-08	7.0625e-07	SPEF2
3170136	1.32628	2.26644e-08	7.07997e-07	SAMD9L
2060440	1.27273	2.27031e-08	7.08469e-07	MAFB
4830632	1.11805	2.27856e-08	7.10305e-07	SLC7A7
4050524	-1.13474	2.28837e-08	7.11884e-07	ELFN2
6330615	1.27927	2.3203e-08	7.18837e-07	GIMAP6
4260228	-1.91619	2.3257e-08	7.19769e-07	C10ORF79
1500280	1.94151	2.33559e-08	7.21715e-07	IFIT3
5270670	-1.08676	2.34784e-08	7.22895e-07	C6ORF224
2070360	-1.00633	2.38713e-08	7.32633e-07	C17ORF82
2000148	2.0303	2.41685e-08	7.40346e-07	IFIT1
5810687	-1.03418	2.44313e-08	7.47634e-07	LARP6
5560762	-1.49501	2.49523e-08	7.59703e-07	LOC648585
2030564	-1.27137	2.53135e-08	7.67172e-07	MORN1
5310286	-1.4316	2.53254e-08	7.67172e-07	SPA17
50296	-1.0827	2.54625e-08	7.70548e-07	FANK1
4920112	-1.19768	2.56002e-08	7.71213e-07	KIAA0319
1820594	1.64395	2.56158e-08	7.71213e-07	HBEGF
1710152	-1.24602	2.56543e-08	7.71213e-07	ARMC2
7100468	1.1314	2.56995e-08	7.71213e-07	ACE2
4560541	1.14884	2.57985e-08	7.7197e-07	MLKL
7320541	-1.102	2.6728e-08	7.94429e-07	ICA1L
7400008	-1.30527	2.69175e-08	7.97801e-07	HHATL
3420291	-1.11891	2.69211e-08	7.97801e-07	VSIG8
4760703	1.37133	2.70815e-08	7.99805e-07	DDX58
1470441	1.62689	2.70953e-08	7.99805e-07	LOC650517
6100360	1.48616	2.73814e-08	8.06717e-07	MYEOV
4180047	-1.69033	2.78496e-08	8.15859e-07	C1ORF194
630341	1.01454	2.78543e-08	8.15859e-07	FOXA3
4250296	-1.43646	2.78566e-08	8.15859e-07	TCTEX1D4
4280327	-1.04421	2.81087e-08	8.22441e-07	C2ORF82
2120113	-1.88585	2.81688e-08	8.22991e-07	DCDC2B
1500092	-1.22272	2.83169e-08	8.25439e-07	LOC100129268
7610220	-1.87146	2.83922e-08	8.26706e-07	MAP6
1260474	1.31205	2.8457e-08	8.2779e-07	KRT17P3
4230482	-1.75137	2.86145e-08	8.31146e-07	LRTOMT
520408	2.17794	2.8806e-08	8.33903e-07	IFIT3
7050014	-1.29916	2.95022e-08	8.49959e-07	TMEM231
5390239	1.06289	3.01837e-08	8.64615e-07	CD80
2100196	2.02474	3.0342e-08	8.68318e-07	ISG15
1850477	-1.53465	3.05809e-08	8.7349e-07	CCDC153
4570672	-1.14931	3.07205e-08	8.74223e-07	TEKT2
6110445	-1.29345	3.07404e-08	8.74223e-07	DKFZP781N1041
650717	-1.27743	3.07522e-08	8.74223e-07	C22ORF23
5360079	1.32147	3.10238e-08	8.79225e-07	GIMAP5
6620630	-1.03866	3.10715e-08	8.79225e-07	XK
1500025	-1.01083	3.15564e-08	8.86176e-07	TSGA10
5960673	-1.43575	3.17503e-08	8.90789e-07	FAM92B
2640767	-1.21709	3.21842e-08	8.99599e-07	LOC646100
3990564	-1.25991	3.23317e-08	9.01206e-07	CCDC89
7050215	-1.39803	3.24048e-08	9.02404e-07	C1ORF110
5960343	1.1691	3.24352e-08	9.02413e-07	PRIC285
430722	-1.62346	3.29062e-08	9.12701e-07	FAM154B
4890338	-1.12478	3.29266e-08	9.12701e-07	AGBL2
70551	-1.3788	3.33994e-08	9.2325e-07	IQCG
4610433	1.18284	3.34315e-08	9.23288e-07	ANGPTL4
4900561	1.14325	3.55789e-08	9.67335e-07	PSG1
870669	-1.18326	3.56612e-08	9.67948e-07	LRRC56
130070	-1.30581	3.59714e-08	9.73726e-07	IFT172
5810431	-1.02906	3.62577e-08	9.77071e-07	HS.560899
1770152	1.24771	3.63155e-08	9.7775e-07	MS4A6A
2360156	-1.16299	3.65986e-08	9.84214e-07	RABL2B
6420671	1.16135	3.67329e-08	9.86091e-07	GIMAP1
7200689	-1.03183	3.67567e-08	9.86091e-07	LCA5L
4850300	-1.16882	3.74723e-08	1.00171e-06	KIAA1688
2940685	1.04362	3.77535e-08	1.00743e-06	C1QA
7320291	-1.05329	3.79642e-08	1.01126e-06	IQCK
2340647	-1.38257	3.80547e-08	1.01277e-06	LOC649987
7320561	1.25844	3.81894e-08	1.01545e-06	OAS2
130564	-1.21623	3.90782e-08	1.03451e-06	LOC100134242
5550176	-1.45145	4.00518e-08	1.05143e-06	C4ORF22
6840035	1.54069	4.00558e-08	1.05143e-06	GBP1
780333	-1.10699	4.03595e-08	1.05724e-06	TCTE1
6760450	-1.54866	4.09882e-08	1.06904e-06	CAPS
2760102	-1.54674	4.1422e-08	1.07755e-06	ANKMY1
380341	-1.19519	4.15255e-08	1.0793e-06	KCNRG
4060427	-1.15046	4.16624e-08	1.08099e-06	HABP2
840678	1.31426	4.20043e-08	1.08798e-06	ENPP2
1010739	-1.52657	4.21445e-08	1.08973e-06	C3ORF15
4920632	1.13117	4.25239e-08	1.09295e-06	SLC6A14
6220026	-1.11983	4.26492e-08	1.0943e-06	MAPRE3
1690626	1.069	4.3158e-08	1.10264e-06	CMKLR1
1070646	-1.46942	4.39004e-08	1.11686e-06	SCG3
1500010	-1.35531	4.40964e-08	1.11994e-06	CDC20
6960022	-1.25009	4.44097e-08	1.12505e-06	2005-09-01
1440615	1.7947	4.47127e-08	1.13081e-06	OTOF
5220408	-1.21153	4.49894e-08	1.1359e-06	DCDC5
2070368	-1.0931	4.57897e-08	1.15416e-06	TUBB2C
6940730	-1.01631	4.68622e-08	1.178e-06	LOC644624
6330301	-1.47218	4.74008e-08	1.18749e-06	FLJ16686
840634	-1.34959	4.84133e-08	1.20712e-06	ZMYND12
5080279	-1.45327	4.85684e-08	1.20998e-06	OSTBETA
6400255	-1.9014	4.91582e-08	1.22163e-06	DNAH9
3130369	-1.14698	4.95231e-08	1.22968e-06	FLJ44379
6040307	-1.4226	5.01027e-08	1.24174e-06	MORN3
3190731	-1.29627	5.1952e-08	1.27627e-06	WDR78
6350349	-1.38883	5.20695e-08	1.27706e-06	YSK4
5910241	-1.38646	5.24005e-08	1.28282e-06	ZBBX
4180544	-1.39093	5.24325e-08	1.28282e-06	ROPN1L
1980279	-1.45689	5.32773e-08	1.30031e-06	LOC728460
7320129	-1.40031	5.33605e-08	1.30128e-06	RAB36
3440619	-1.15033	5.34988e-08	1.3036e-06	LOC134121
2470528	-1.33929	5.40129e-08	1.30975e-06	C9ORF116
5220139	-1.84278	5.40907e-08	1.31053e-06	FLJ23834
3930605	1.32003	5.48372e-08	1.3212e-06	CYR61
2120646	-1.08804	5.54326e-08	1.3334e-06	LOC645799
4180333	-1.25288	5.64066e-08	1.3525e-06	C6ORF165
1570367	1.25708	5.79175e-08	1.38242e-06	IL18R1
4200274	-1.60308	5.7931e-08	1.38242e-06	ARMC4
5870431	-1.30232	5.8233e-08	1.38632e-06	NSUN7
5810685	1.31675	5.85284e-08	1.39225e-06	THBS1
2370010	1.68343	5.9271e-08	1.40325e-06	GZMH
5340725	-1.60003	5.93843e-08	1.40482e-06	DYNLRB2
5290463	-1.29806	6.14544e-08	1.43905e-06	NME5
4060437	-1.40321	6.17285e-08	1.44434e-06	C11ORF70
6330338	1.00024	6.2146e-08	1.45226e-06	ITGA5
4900086	1.14416	6.24398e-08	1.45758e-06	HAPLN3
6100661	-1.21933	6.31745e-08	1.47358e-06	DNAH7
130079	-1.60583	6.48284e-08	1.50166e-06	CCDC11
2750014	-1.11808	6.49488e-08	1.50213e-06	LOC220115
2570369	-1.00657	6.68123e-08	1.53812e-06	HS.405877
520360	1.14305	6.73318e-08	1.54416e-06	MS4A6A
3940014	-1.369	6.74901e-08	1.5455e-06	GLB1L2
7610440	1.18015	7.01095e-08	1.59567e-06	XAF1
1500431	-1.20639	7.04968e-08	1.60206e-06	SPATA4
5050402	1.18738	7.13565e-08	1.6167e-06	HIST1H2BK
1430634	-1.23804	7.27855e-08	1.64411e-06	MGC33556
2120161	-1.33456	7.3055e-08	1.64772e-06	C9ORF116
2710564	1.32997	7.31802e-08	1.6493e-06	DUOX2
4540465	-1.30263	7.34477e-08	1.65409e-06	C11ORF70
1170274	-1.01807	7.39076e-08	1.66195e-06	FCN3
2060246	-1.09559	7.47168e-08	1.67763e-06	TTC30A
6350538	-1.18336	7.48561e-08	1.67951e-06	LOC387885
7510132	1.92282	7.51563e-08	1.68373e-06	OLR1
4760390	-1.03462	7.59964e-08	1.69834e-06	CHST9
3520632	-1.11981	7.72825e-08	1.72236e-06	TCF2
1980524	1.54489	7.81208e-08	1.73975e-06	GBP4
4860224	1.24388	7.89602e-08	1.75584e-06	WARS
6100754	-1.31943	7.90908e-08	1.75744e-06	C1ORF158
780386	-1.27475	8.01326e-08	1.77534e-06	DPY19L2
6510014	-1.43137	8.12458e-08	1.78831e-06	C1ORF189
2850079	-1.42074	8.23915e-08	1.81068e-06	C10ORF107
6550554	-1.05441	8.28244e-08	1.81753e-06	C1ORF102
7400343	-1.06137	8.36399e-08	1.82766e-06	STX2
940632	-1.3447	8.48026e-08	1.85147e-06	SPAG8
1450427	1.05397	8.53351e-08	1.85904e-06	RTP4
6580403	-1.2014	8.62761e-08	1.87546e-06	FAM179A
6400176	1.39393	8.67605e-08	1.88326e-06	IRF7
6420008	-1.83084	8.89348e-08	1.92212e-06	PROS1
4120327	-1.05171	8.94465e-08	1.93179e-06	TTC16
1850242	-1.49403	9.05128e-08	1.94545e-06	ARMC3
7210035	-1.33005	9.18613e-08	1.96556e-06	SNORD13
6180743	1.03592	9.24102e-08	1.97168e-06	LAIR2
6840767	1.14515	9.25653e-08	1.97219e-06	FRMD3
6860634	-1.49549	9.3002e-08	1.97588e-06	KCNRG
7570673	1.06684	9.31388e-08	1.97739e-06	UPP1
4640161	-1.00292	9.35209e-08	1.9841e-06	C17ORF97
630553	-1.07271	9.48675e-08	2.00982e-06	NHLRC4
1940543	-1.3284	9.57345e-08	2.02533e-06	LRRIQ1
4150014	1.23489	9.66052e-08	2.03801e-06	CEACAM1
4670193	1.77109	9.71094e-08	2.04434e-06	PRF1
780270	1.03001	9.7393e-08	2.04744e-06	TIMP2
2630195	1.07765	9.81576e-08	2.05902e-06	VAMP5
20452	1.1273	9.84167e-08	2.06174e-06	TYMP
6020671	-1.11744	9.93927e-08	2.07639e-06	RBM20
4120445	-1.53753	9.95374e-08	2.07796e-06	EFCAB1
3520259	-1.46511	1.0167e-07	2.11075e-06	LOC730202
6580600	-1.38884	1.03072e-07	2.13247e-06	PACRG
6290239	-1.29892	1.03758e-07	2.14371e-06	ATP6V1B1
3060112	-1.86692	1.0404e-07	2.14807e-06	C3ORF16
7570682	-1.46216	1.04555e-07	2.15722e-06	CCDC37
4200180	-1.16647	1.07011e-07	2.1973e-06	LOC441054
130021	1.0202	1.08332e-07	2.21836e-06	IL2RA
5720482	1.53677	1.08479e-07	2.21948e-06	HERC5
6650242	1.08789	1.08534e-07	2.21948e-06	IFITM3
2900221	-1.41163	1.11997e-07	2.28718e-06	LRRC18
2710152	-1.12274	1.1229e-07	2.29057e-06	ODF3B
2190148	1.53076	1.12749e-07	2.29784e-06	GBP1
2350477	-1.20903	1.14511e-07	2.31957e-06	LRRC6
1240041	-1.30995	1.16464e-07	2.35121e-06	GAS2L2
7210392	-1.37147	1.16955e-07	2.35637e-06	LOC647169
540546	-2.0426	1.17692e-07	2.36878e-06	KRT4
5570341	-1.0728	1.17729e-07	2.36878e-06	IQUB
6770463	-1.11395	1.22248e-07	2.44664e-06	CCDC103
6760561	-1.38001	1.22414e-07	2.44664e-06	RGS22
4880626	1.31101	1.24381e-07	2.47608e-06	GIMAP4
2450427	1.50449	1.25661e-07	2.49165e-06	NKG7
6480427	-1.10826	1.2604e-07	2.49422e-06	NEK11
3440754	1.56602	1.26839e-07	2.50838e-06	IL32
6020132	1.00222	1.28597e-07	2.53478e-06	CLIC5
4880010	1.73725	1.31191e-07	2.57182e-06	ZBP1
110274	-1.08053	1.32695e-07	2.59392e-06	DZIP3
360544	1.58162	1.37069e-07	2.65581e-06	MUC2
4810497	-1.08122	1.3824e-07	2.67136e-06	DMKN
7050719	1.30345	1.38875e-07	2.67932e-06	C1ORF162
2360563	-1.23211	1.39284e-07	2.6855e-06	NSUN7
6770446	-1.24806	1.40352e-07	2.70088e-06	SPAG6
2650474	-1.38415	1.42845e-07	2.74182e-06	CAPS
630091	1.16011	1.47142e-07	2.80635e-06	NCOA7
6840291	-1.54033	1.49702e-07	2.84255e-06	FOXN4
2070037	1.46546	1.50649e-07	2.85511e-06	ICOS
2690435	1.29464	1.51643e-07	2.86851e-06	IFIT1
6620017	-1.13393	1.53084e-07	2.88666e-06	MKX
2510220	1.16792	1.53372e-07	2.88666e-06	IFI35
3130307	1.04824	1.56905e-07	2.93312e-06	TYMP
1010132	1.29381	1.57671e-07	2.94173e-06	RARRES1
1990328	-1.01734	1.60548e-07	2.98246e-06	LOC728732
4180026	-1.54924	1.63184e-07	3.02394e-06	CXORF41
1430673	1.04744	1.63684e-07	3.03009e-06	SDCBP2
3060296	-1.05744	1.63718e-07	3.03009e-06	LOC284276
5570022	-1.62012	1.6517e-07	3.05133e-06	LOC100134170
7000685	-1.13982	1.65302e-07	3.05188e-06	C1ORF192
2900050	-1.33383	1.66281e-07	3.06431e-06	GSTA1
3360148	-1.08518	1.70874e-07	3.13165e-06	CLDN8
5090671	1.33848	1.74747e-07	3.18513e-06	GDF15
2570228	-1.37086	1.75728e-07	3.19913e-06	C20ORF85
3990075	-1.24451	1.78284e-07	3.23388e-06	USP13
450189	1.12691	1.83091e-07	3.29916e-06	XAF1
110398	-1.22272	1.86358e-07	3.34798e-06	GPR83
2140719	1.17242	1.87993e-07	3.3713e-06	KIR2DL4
2360348	1.25707	1.94017e-07	3.45867e-06	CMPK2
6550333	1.13539	2.03619e-07	3.59566e-06	CXCR6
4860133	-1.16022	2.04963e-07	3.61302e-06	CCDC146
1820379	1.25098	2.08325e-07	3.66369e-06	PTGDS
4810524	-1.45465	2.09753e-07	3.68449e-06	EFHB
7400452	-1.03521	2.09956e-07	3.68589e-06	PROM1
6420040	-1.01491	2.11397e-07	3.70686e-06	CYB5D1
1770072	1.76376	2.15825e-07	3.7669e-06	IRG1
1030167	1.08736	2.17618e-07	3.78664e-06	SAMD3
5420129	-1.33312	2.23926e-07	3.88274e-06	C1ORF88
7550242	1.82981	2.24429e-07	3.88545e-06	HESX1
7000711	-1.08246	2.26767e-07	3.91689e-06	FLJ26850
6330091	1.33667	2.28719e-07	3.94153e-06	CD7
5390500	-1.00145	2.33473e-07	4.01424e-06	LOC728643
2370594	-1.53538	2.36948e-07	4.06933e-06	GSTA5
4570441	1.17251	2.38699e-07	4.0947e-06	IFIH1
1050195	-1.06869	2.40649e-07	4.12345e-06	KIF20A
5700379	-1.25278	2.44548e-07	4.1807e-06	CCDC67
5390717	-1.41669	2.47553e-07	4.22727e-06	LOC643037
4850241	-1.30159	2.48308e-07	4.23775e-06	RSHL3
6130324	-1.11372	2.59017e-07	4.39304e-06	ARMC2
2490500	-1.15419	2.6237e-07	4.43238e-06	PIH1D2
10193	-1.22684	2.70662e-07	4.53901e-06	GAS2L2
1010484	-1.09469	2.70798e-07	4.53901e-06	FER1L5
1030333	2.44166	2.73678e-07	4.5796e-06	CCL2
4610491	-1.4781	2.73968e-07	4.58191e-06	LOC389394
1770592	-1.05003	2.82373e-07	4.68415e-06	RPGR
5260019	-1.39788	2.87651e-07	4.73945e-06	CES8
4070180	-1.001	2.88671e-07	4.75105e-06	PRRT3
3390612	1.15617	2.92572e-07	4.80891e-06	TLR8
510167	-1.53403	2.93012e-07	4.81011e-06	FRMPD2
3370735	-1.25242	2.95101e-07	4.83303e-06	LOC730877
6480360	1.23612	2.99229e-07	4.89263e-06	TLR8
7570064	-1.15615	2.99965e-07	4.90199e-06	C11ORF88
7380719	2.10594	3.03935e-07	4.95338e-06	IGFBP6
4010768	1.20872	3.06678e-07	4.98283e-06	CTLA4
3060382	-1.17427	3.10269e-07	5.03202e-06	SNTN
1090561	-1.27908	3.11846e-07	5.05215e-06	GSTA1
5810215	-1.26381	3.13922e-07	5.07482e-06	ANKRD18A
5490470	1.27664	3.17428e-07	5.12322e-06	MX2
2480730	-1.26033	3.18686e-07	5.138e-06	ACSBG1
3940520	1.18326	3.2091e-07	5.16588e-06	NT5C3
360114	-1.20318	3.23006e-07	5.17984e-06	CTXN1
2650050	-1.35774	3.27149e-07	5.23788e-06	HS.98959
3450689	-1.28694	3.29591e-07	5.26293e-06	TUBA4
2060338	-1.12067	3.36684e-07	5.35341e-06	C8ORF47
3890246	1.04817	3.38202e-07	5.37186e-06	SDCBP2
7560632	1.0337	3.40293e-07	5.39651e-06	ITK
2360386	-1.41046	3.47887e-07	5.48977e-06	WDR78
2490152	1.2695	3.48431e-07	5.49092e-06	ENPP2
3170091	1.26152	3.54546e-07	5.57113e-06	GIMAP7
1850066	-1.24148	3.56967e-07	5.60064e-06	C4ORF47
1990300	1.48962	3.57269e-07	5.60064e-06	SOCS1
2120707	-1.00844	3.64362e-07	5.69183e-06	CETN2
6110020	1.02792	3.69448e-07	5.74357e-06	USP41
6350563	-1.00668	3.72878e-07	5.77894e-06	C21ORF58
7400376	-1.00943	3.77413e-07	5.84012e-06	RABL2A
6620041	-1.23384	3.82316e-07	5.90084e-06	C2ORF77
2850554	-1.29807	3.85815e-07	5.93349e-06	HS.434467
2630519	-1.24539	3.9811e-07	6.07897e-06	RSHL3
7550021	-1.2855	4.02954e-07	6.128e-06	TTC25
5290519	-1.14305	4.11521e-07	6.24248e-06	LRRC34
6770762	-1.14708	4.19326e-07	6.34484e-06	TPPP3
5700725	1.18963	4.19889e-07	6.34808e-06	EPSTI1
4640398	-1.09949	4.19963e-07	6.34808e-06	C6ORF97
3940017	1.05669	4.21025e-07	6.36094e-06	LOX
10360	1.01409	4.22513e-07	6.3802e-06	OAS3
70403	-1.14888	4.23535e-07	6.39242e-06	C14ORF45
2710709	1.61796	4.27383e-07	6.44402e-06	FCGR1B
610201	-1.14911	4.34084e-07	6.5352e-06	HES6
1240678	-1.1086	4.58171e-07	6.83613e-06	SPATA17
1770598	1.20736	4.64251e-07	6.90283e-06	KLRD1
6290400	1.16543	4.69274e-07	6.96717e-06	CD247
730156	1.1282	4.73018e-07	7.00197e-06	ICAM2
5860446	-1.12309	4.73664e-07	7.00463e-06	RNF190
7200484	-1.57319	4.83196e-07	7.11057e-06	PZP
3390594	1.13854	4.85531e-07	7.13792e-06	KLRD1
4490037	1.01822	4.93234e-07	7.22993e-06	SLC34A2
3710243	1.10678	4.96419e-07	7.26243e-06	ZC3HAV1
990328	1.20152	4.98752e-07	7.293e-06	MS4A7
730491	1.11609	5.18051e-07	7.52536e-06	C1ORF116
3800273	-1.14085	5.29606e-07	7.66946e-06	LOC730994
5570398	1.19808	5.39062e-07	7.76891e-06	FCGR1C
3870338	1.36609	5.56181e-07	7.96592e-06	IFI44L
6550747	-1.04116	5.66446e-07	8.0812e-06	HNF1B
3520246	1.04098	5.90799e-07	8.35412e-06	CXCL14
7320546	1.14692	6.0042e-07	8.45828e-06	LAMP3
4810341	1.35574	6.03254e-07	8.49024e-06	CST7
6290142	1.14944	6.06596e-07	8.52528e-06	LOC100008589
270152	1.29238	6.19271e-07	8.68311e-06	SLC7A5
4590538	-1.38295	6.21105e-07	8.69829e-06	FLJ36032
1990661	-1.17457	6.23649e-07	8.72412e-06	C9ORF135
5420605	-1.09596	6.34842e-07	8.84126e-06	FHAD1
6290168	-1.16632	6.35269e-07	8.84134e-06	C10ORF116
2630131	1.86033	6.53749e-07	9.06073e-06	IL28A
4570612	1.03395	6.62152e-07	9.15184e-06	FASLG
4830494	-1.45843	6.68606e-07	9.20714e-06	CCDC17
2000292	-1.40457	6.74056e-07	9.26943e-06	SCGB3A1
830465	-1.27438	6.74703e-07	9.27407e-06	CCDC33
6200309	-1.15222	6.87261e-07	9.41651e-06	DNALI1
2650161	-1.1095	6.89352e-07	9.42956e-06	LOC644986
3060612	1.38694	6.90638e-07	9.44072e-06	HK3
2710575	1.87035	6.92705e-07	9.46088e-06	CD69
150364	-1.11904	6.94941e-07	9.4871e-06	MNS1
6650215	-1.30392	7.07866e-07	9.62416e-06	C9ORF24
2690035	-1.32998	7.4058e-07	1.00145e-05	C9ORF24
2340681	1.27081	7.46221e-07	1.00584e-05	RARRES1
2120743	-1.52777	7.63908e-07	1.0224e-05	GSTA2
2120678	-1.00083	7.9231e-07	1.05384e-05	MLF1IP
4730180	1.00616	8.13612e-07	1.0755e-05	ATP10B
3170288	-1.4676	8.21608e-07	1.08368e-05	C13ORF30
6980133	1.00211	8.55947e-07	1.11679e-05	HS.537991
4390537	-1.03772	8.56005e-07	1.11679e-05	SPAG16
7330615	-1.28581	8.59386e-07	1.12071e-05	VWA3B
7210255	-1.06665	8.64937e-07	1.12621e-05	IQCD
4040022	1.2137	8.87393e-07	1.15024e-05	CD86
3390315	-1.91985	8.92723e-07	1.15515e-05	GSTA2
1430519	-1.3327	9.16951e-07	1.18293e-05	WDR38
240053	1.00242	9.3947e-07	1.20732e-05	GCH1
5310554	1.04501	9.53114e-07	1.22119e-05	MPP1
3850102	-1.06051	9.94642e-07	1.26737e-05	AKAP14
520086	1.50315	1.00112e-06	1.27292e-05	FCGR1A
3170204	-1.04358	1.01551e-06	1.28577e-05	FOXJ1
7570053	1.17247	1.13921e-06	1.40621e-05	RND1
3450180	1.47048	1.17866e-06	1.44521e-05	OAS1
7400279	-1.45636	1.17897e-06	1.44521e-05	CCNA1
620403	1.20976	1.18042e-06	1.44521e-05	LOC400759
3520598	-1.12973	1.18833e-06	1.4531e-05	GPR162
6840154	-1.24404	1.24587e-06	1.51299e-05	SCGB2A1
1580576	1.00624	1.25121e-06	1.51885e-05	ITM2A
3890689	1.13845	1.25465e-06	1.52165e-05	CD247
4210619	1.10028	1.30654e-06	1.57456e-05	CD2
6580041	1.68772	1.34975e-06	1.61819e-05	GNLY
1710717	-1.30052	1.39812e-06	1.66885e-05	C2ORF39
270192	-1.34989	1.406e-06	1.67668e-05	AKAP14
290201	-1.40171	1.40778e-06	1.67705e-05	SNTN
4290189	1.34284	1.42344e-06	1.69167e-05	P8
1070520	-1.1229	1.47217e-06	1.74338e-05	MEIG1
3290743	2.08038	1.58578e-06	1.86176e-05	IL29
3120259	-1.21845	1.59897e-06	1.87357e-05	PPIL6
6770259	-1.57255	1.60462e-06	1.87829e-05	FABP6
2370639	1.02867	1.66225e-06	1.93488e-05	C6ORF150
3400102	-1.11607	1.71667e-06	1.98285e-05	LOC149069
3440341	1.28967	1.72026e-06	1.98624e-05	PHACTR3
4480497	1.20941	1.73532e-06	2.00208e-05	SIGLEC10
6590538	1.11678	1.75011e-06	2.01523e-05	TF
1570487	-1.29653	1.76282e-06	2.02603e-05	WDR16
3360343	1.80145	1.85342e-06	2.11587e-05	RSAD2
510427	-1.06603	1.9338e-06	2.18572e-05	LOC285141
7320370	1.0307	1.95889e-06	2.20909e-05	STAT4
2470113	-1.19962	1.99507e-06	2.24147e-05	EFHB
2350196	1.1644	2.01702e-06	2.26226e-05	KRT6B
3520168	-1.12494	2.06795e-06	2.30694e-05	HS.579631
5360064	1.65122	2.10404e-06	2.34444e-05	GNLY
6040500	-1.28506	2.18807e-06	2.42742e-05	WDR16
4850332	1.58295	2.22422e-06	2.46025e-05	TIMD4
4040181	1.26425	2.31881e-06	2.54146e-05	NUPR1
7000546	1.12514	2.35165e-06	2.57276e-05	LILRA6
4210465	1.12587	2.3554e-06	2.57593e-05	CD86
3130743	-1.57386	2.47421e-06	2.67757e-05	FABP6
6590646	1.13923	2.63466e-06	2.82372e-05	FAM26F
5260176	-1.19549	2.66775e-06	2.84598e-05	GSTA1
1260270	1.28802	2.68195e-06	2.85605e-05	AIM2
5890095	1.31202	2.81753e-06	2.96571e-05	LILRA5
1740360	1.2033	2.90194e-06	3.03859e-05	USP18
6280592	-1.37758	2.99764e-06	3.12029e-05	NWD1
4900435	1.3325	3.04482e-06	3.16436e-05	TNFSF13B
160681	-1.15908	3.06492e-06	3.1815e-05	C20ORF26
620136	1.09918	3.18362e-06	3.28653e-05	LILRA5
2760524	1.00498	3.21643e-06	3.31016e-05	SDCBP2
450020	-1.22446	3.33591e-06	3.40974e-05	ORM2
4210746	-1.2028	3.3608e-06	3.43168e-05	PACRG
7210136	-1.51232	3.42053e-06	3.48673e-05	CD19
2140544	-1.05025	3.44315e-06	3.50741e-05	CCDC60
5810095	1.18407	3.84697e-06	3.84441e-05	SERPINB2
5550035	-1.31205	3.90112e-06	3.88816e-05	LRRC50
5560730	-1.02471	3.91183e-06	3.89755e-05	WDR63
4900114	-1.02317	4.03135e-06	4.00335e-05	MORN2
4760670	-1.01844	4.32048e-06	4.2497e-05	GRM7
2030176	-1.21291	4.41739e-06	4.33083e-05	TEKT3
1010360	1.20896	4.44826e-06	4.35683e-05	GCH1
1170671	1.0902	4.5392e-06	4.42856e-05	CD3D
6270246	-1.34213	4.71011e-06	4.55974e-05	C9ORF171
540671	1.11666	4.86862e-06	4.69653e-05	LILRB2
3420612	1.22277	4.88306e-06	4.70479e-05	GZMA
4250059	1.22568	5.07048e-06	4.8461e-05	HRASLS2
6770138	-1.05381	5.60811e-06	5.27429e-05	WDR69
4830386	-1.12786	5.74662e-06	5.38599e-05	CYP2A13
2490520	-1.14665	5.97365e-06	5.55714e-05	GSTA2
1660482	-1.01072	6.57011e-06	6.0298e-05	CYP2A6
6840020	1.19087	6.69311e-06	6.11837e-05	TNFSF13B
6200537	-1.58554	7.88478e-06	7.02169e-05	TMEM190
7000398	1.09374	8.46582e-06	7.45509e-05	NT5C3
6860424	1.20845	8.70718e-06	7.64744e-05	SERPINB4
3170128	1.08748	8.834e-06	7.73845e-05	CD8A
4670414	1.1668	9.16947e-06	7.97877e-05	TMEM140
290402	1.11369	9.2292e-06	8.01448e-05	IL2RB
1510364	1.35469	9.32625e-06	8.08919e-05	GBP5
670369	1.05363	9.3867e-06	8.13243e-05	CD8A
1580411	1.02672	9.40432e-06	8.14535e-05	CD3D
2340577	-1.01955	9.66955e-06	8.34138e-05	AQP10
1470382	1.24846	9.96084e-06	8.55333e-05	IRF7
2680056	-1.34596	1.03085e-05	8.78399e-05	CES1
1980546	1.07131	1.082e-05	9.13528e-05	IL28B
3990619	-1.03739	1.08211e-05	9.13528e-05	TOP2A
3130296	-1.10379	1.11608e-05	9.38503e-05	AMY2A
7050184	-1.25847	1.11797e-05	9.3957e-05	CDC20B
4830471	1.07277	1.27075e-05	0.000104978	TNIP3
3450687	-1.05215	1.3234e-05	0.000108429	CCDC147
4490176	1.33408	1.44743e-05	0.000116618	RGS1
6770370	-1.12888	1.49884e-05	0.000119955	DAPL1
7210477	-1.0816	1.56745e-05	0.000124517	C1ORF87
730414	1.16114	1.66672e-05	0.000131187	APOE
6520523	1.12897	1.68269e-05	0.000132271	IL27
2640168	-1.14389	1.80006e-05	0.000139922	GRIN3B
5340017	-1.59627	1.91655e-05	0.000147601	H19
4920075	-1.31864	1.91808e-05	0.000147681	TGM3
2470162	1.27279	1.92628e-05	0.000148046	LILRA5
7320669	-1.57893	1.93927e-05	0.000148844	PAMR1
6620209	1.15382	1.95549e-05	0.000149831	FCGR1B
6350209	1.10908	1.95652e-05	0.000149833	SERPINB2
580243	-1.11857	2.32616e-05	0.000172661	MS4A8B
1070452	-1.10209	2.32649e-05	0.000172661	UGT2A1
4610520	1.03537	2.45034e-05	0.000180292	GCNT3
1090326	-1.18733	2.57618e-05	0.000187984	TIMP4
630725	1.43631	2.72918e-05	0.000197279	IFNG
1260482	1.00817	3.14724e-05	0.000223252	GZMK
5860039	-1.15264	3.66622e-05	0.000253388	CALB2
4010181	1.19907	3.88221e-05	0.000265365	FOLR3
6110037	1.5622	3.94042e-05	0.000268689	LILRA3
7330523	1.00095	4.23745e-05	0.000285925	C5ORF39
5340279	1.24821	4.2635e-05	0.000287618	LOC100133565
4050040	1.14305	4.56647e-05	0.000305245	TUBB3
6860392	-1.17409	4.80124e-05	0.000318667	UGT2B17
1510669	1.3445	5.06378e-05	0.000333109	IFNB1
6900634	1.29018	5.0961e-05	0.000334759	CD69
6660398	1.44128	5.37172e-05	0.000349651	FCN1
70253	-1.07224	5.81582e-05	0.000373217	UGT2B11
6330612	1.02587	6.18567e-05	0.000392256	LOC100133875
730471	-1.04651	7.94128e-05	0.000485238	FLJ14816
360475	1.20558	8.4916e-05	0.00051343	PLAUR
3850440	1.08531	9.0195e-05	0.000540234	FCER1G
4880450	-1.09831	9.42814e-05	0.000559753	TMEM146
5420450	-1.12404	9.46106e-05	0.000561417	UGT2B7
5390161	1.19219	9.99223e-05	0.000587479	DUSP5
5820626	1.36052	0.00010077	0.000591653	KRT6C
60470	1.00603	0.000104115	0.000608556	STX11
1190064	-1.07708	0.000113181	0.000652649	UGT2B7
6940358	1.1075	0.000140896	0.000782194	SELL
5570278	1.29402	0.000156863	0.000856345	CXCL9
5900358	1.12248	0.000217413	0.00112601	SLC26A4
4040576	1.14797	0.000288911	0.00143263	IL6
4590767	1.20794	0.000334595	0.00161904	SPRR1B
4610364	1.19611	0.000690887	0.00299414	CCL7
2850315	-1.32606	0.000825114	0.00348381	ORM1
7210681	1.1829	0.0016011	0.0061383	LIPG
1070367	1.05189	0.00376643	0.0127775	C19ORF59

## Sheet: RSVco Blood
IluminaID	logFC	P.Value	adj.P.Val	Gene
1940307	1.9466	2.25757e-07	0.00202858	OTOF
6520523	1.13953	2.64318e-07	0.00202858	IL27
1440615	2.75567	4.42523e-07	0.00202858	OTOF
5670100	1.35007	5.02373e-07	0.00202858	TCN2
7610440	1.7702	7.30608e-07	0.0023873	XAF1
5290176	1.56848	7.88279e-07	0.0023873	SIGLEC1
2680072	-1.43149	1.66053e-06	0.00366865	OLFM1
4290730	1.18065	1.88119e-06	0.00366865	LGALS3BP
1470382	1.86629	2.31614e-06	0.00366865	IRF7
1260270	1.46345	2.33249e-06	0.00366865	AIM2
6400176	1.59408	2.69622e-06	0.00366865	IRF7
2490450	-1.05936	2.83144e-06	0.00366865	LOC91561
20397	-1.43891	2.87702e-06	0.00366865	ALOX15
450189	1.41497	3.03454e-06	0.00367605	XAF1
1780239	-1.41838	5.47723e-06	0.00550404	OLIG2
4120673	1.10156	5.69119e-06	0.00550404	TRIM14
6860482	1.34998	5.85609e-06	0.00550404	HERC6
1690066	1.2845	5.9066e-06	0.00550404	MX1
3930368	1.23703	7.35531e-06	0.00608155	CARD17
7380221	1.42335	7.97544e-06	0.00608155	SPATS2L
1010246	1.70035	8.53077e-06	0.00608155	IFI6
3870338	2.1788	8.53445e-06	0.00608155	IFI44L
2470364	-2.18176	8.89923e-06	0.0061603	PRSS33
2120079	1.24633	9.18501e-06	0.00618151	EIF2AK2
5560270	1.27018	9.64335e-06	0.00631457	CARD17
4860255	1.07202	1.47082e-05	0.0086733	ASPRV1
2100196	2.03897	1.52916e-05	0.0086733	ISG15
7040035	1.44614	1.58258e-05	0.0086733	OAS1
1030209	-1.08435	1.79318e-05	0.0086733	EMR3
7320561	1.19816	1.97131e-05	0.0086733	OAS2
990768	1.90267	2.14194e-05	0.0086733	OAS3
1230286	-1.05205	2.39561e-05	0.00906886	LTC4S
1740360	1.67275	2.49675e-05	0.00921238	USP18
3170136	1.13563	2.54767e-05	0.00921238	SAMD9L
5090215	1.071	2.61962e-05	0.00921238	IFI6
3890609	1.48153	3.04015e-05	0.00982943	PLSCR1
3930681	1.2313	3.04279e-05	0.00982943	DHX58
1090390	1.36968	3.5276e-05	0.0105045	OAS1
270240	1.40905	3.54601e-05	0.0105045	SLC26A8
3990010	1.7756	3.81902e-05	0.0106353	HS.125087
3990170	1.78294	4.03891e-05	0.0108227	IFI27
2490315	1.03657	4.49749e-05	0.0113307	HS.306876
4890270	1.09446	4.81567e-05	0.0115327	LY6E
240722	1.34409	4.9008e-05	0.0115327	OAS2
1070767	1.37425	5.1258e-05	0.0117158	OAS1
2510220	1.02016	5.4747e-05	0.0119484	IFI35
450615	1.28683	5.54461e-05	0.0119484	MT2A
6900523	-1.18596	6.61152e-05	0.0130231	EMR4
7650097	1.60567	6.71961e-05	0.0130242	OASL
1500280	2.06918	7.45512e-05	0.0142223	IFIT3
5490470	1.15921	7.58133e-05	0.0142388	MX2
10360	1.02497	7.94343e-05	0.0147748	OAS3
6510170	2.00886	8.34512e-05	0.0149378	IFIT3
4880010	1.02948	8.89417e-05	0.0156151	ZBP1
2940632	1.17378	9.27078e-05	0.01576	KCTD14
3360343	2.15578	9.88766e-05	0.0159128	RSAD2
3450180	1.13651	0.000102656	0.0162843	OAS1
1450427	1.00949	0.000102835	0.0162843	RTP4
610451	1.15457	0.000108949	0.0168083	HIST2H2AA3
6760286	1.12784	0.000113477	0.0170765	HS.72010
4290037	-1.28274	0.000115716	0.017257	NOV
6200402	1.0127	0.000120251	0.0174234	MT1A
5360626	1.34078	0.000120816	0.0174234	SLC26A8
520408	1.91399	0.000127978	0.0182391	IFIT3
4050497	1.08785	0.000129964	0.0183107	C1ORF138
6110343	-1.36684	0.000135821	0.0185914	CCL23
4290148	1.17244	0.000147229	0.0197076	HIST2H2AA4
5340767	1.34707	0.000149627	0.0197917	CEACAM1
3390121	1.512	0.000154541	0.020239	CASP5
7550242	1.37643	0.000159614	0.0204222	HESX1
5670465	1.06049	0.000161058	0.0204222	ADM
5720482	1.63944	0.000161764	0.0204222	HERC5
870202	1.06785	0.000163097	0.0204222	TNFSF10
1050168	-1.65929	0.000167728	0.0207332	PI3
2000148	2.09851	0.000175811	0.0214048	IFIT1
4780128	1.02803	0.000193799	0.0222529	ATF3
5700753	1.07122	0.000203656	0.0227772	CEACAM1
4670414	1.01845	0.000204006	0.0227772	TMEM140
6280543	1.43661	0.000207069	0.0229485	OASL
5890653	1.17389	0.000226199	0.0241493	CDKN1C
1820592	1.20917	0.000228806	0.0241493	HIST2H2AA3
6650242	1.19126	0.000254961	0.0252018	IFITM3
4900435	1.1671	0.000276311	0.0263297	TNFSF13B
2680523	1.08455	0.000283314	0.0267505	SAMD4A
6100022	1.00002	0.00028926	0.0270709	HIST2H2AC
3800204	-1.21478	0.000293263	0.0272229	OLFM1
2470554	1.15177	0.000299427	0.0275837	KCNE1
2030142	-1.87574	0.000312017	0.0280977	CLC
4150014	1.11539	0.00031365	0.0280977	CEACAM1
6110020	1.17514	0.000313976	0.0280977	USP41
2030309	1.63684	0.000343695	0.0295147	SERPING1
4670458	1.46835	0.000357146	0.0300449	2004-09-01
3060735	1.29367	0.000379619	0.0309677	IL1RN
2570300	1.55718	0.000396222	0.0316821	IFI44
6020097	1.06585	0.000401473	0.0317324	SERPINA1
1570156	1.01072	0.00049841	0.0351031	OAS2
520086	1.24182	0.000516588	0.0359652	FCGR1A
1260445	1.07621	0.000525949	0.036512	SLC26A8
5570398	1.05517	0.000558235	0.0377791	FCGR1C
2360348	1.38951	0.000561713	0.037803	CMPK2
5890193	1.05874	0.000565807	0.0378685	MS4A4A
2100670	1.73538	0.000591999	0.0385929	CD177
5360048	-1.56813	0.000665736	0.0417862	CCL23
6620209	1.07344	0.000691714	0.0422973	FCGR1B
4570441	1.04637	0.000757801	0.045	IFIH1
2470601	1.23175	0.000788173	0.0461253	IL1RN

## Sheet: RSVco NP
IluminaID	logFC	P.Value	adj.P.Val	Gene
6290168	-1.02059	9.92919e-09	0.000298074	C10ORF116
5910019	1.36296	4.96896e-08	0.000661641	C1QB
2260129	1.37939	8.80456e-08	0.000661641	MS4A6A
2940685	1.0866	8.816e-08	0.000661641	C1QA
5090215	1.12752	1.18408e-07	0.000710922	IFI6
2470184	1.18602	1.92289e-07	0.000901264	ADAMDEC1
990328	1.37428	2.6879e-07	0.000901264	MS4A7
6840408	1.01022	2.92814e-07	0.000901264	LY86
2680189	1.56083	3.09977e-07	0.000901264	LAG3
2600019	-1.23199	3.30243e-07	0.000901264	MB
3060382	-1.16469	4.41523e-07	0.00110454	SNTN
1440341	1.29486	5.5208e-07	0.00127488	C1QC
2970019	1.4371	7.94907e-07	0.001291	HIST1H4H
4920561	-1.37754	8.01193e-07	0.001291	MB
3840564	1.03938	9.04429e-07	0.001291	MS4A7
430451	-1.84826	9.73962e-07	0.001291	SPAG8
1050195	-1.30511	9.82565e-07	0.001291	KIF20A
5890100	1.00757	1.05742e-06	0.001291	STX19
6420689	1.14026	1.20506e-06	0.001291	C6ORF205
4200546	1.25535	1.28024e-06	0.001291	CD72
2810767	1.39265	1.31776e-06	0.001291	EBI3
4220215	-1.12651	1.6031e-06	0.00141544	DYNC2H1
2940341	-1.07175	1.7798e-06	0.00144404	HS.535392
5310402	1.32302	1.83643e-06	0.00145078	FPR3
1690626	1.18308	1.97341e-06	0.0014534	CMKLR1
6940270	1.37734	2.0334e-06	0.0014534	MUC13
3930592	-1.09416	2.30437e-06	0.00152626	CAP2
2680059	-1.32215	2.35611e-06	0.00152626	DNAH3
2000521	-1.12441	2.38423e-06	0.00152626	LOC100134361
1850075	-1.14824	2.50861e-06	0.00152626	AGBL5
5080343	-1.38413	2.54208e-06	0.00152626	C21ORF129
870138	1.1015	2.64812e-06	0.00155876	ADORA3
2070494	-1.08911	2.97991e-06	0.00161603	PRC1
2900360	1.16943	3.00379e-06	0.00161603	KIR2DL4
6420671	1.05983	3.16828e-06	0.00166863	GIMAP1
1440615	1.93012	3.25736e-06	0.00168596	OTOF
1770152	1.29332	3.43609e-06	0.00174833	MS4A6A
520360	1.15785	3.80477e-06	0.00187245	MS4A6A
1430129	-1.017	3.89127e-06	0.00188413	KIF4A
4480497	1.33305	3.97654e-06	0.00189485	SIGLEC10
4200674	-1.11059	4.10749e-06	0.00190305	IGFBP2
1690192	1.01363	4.22355e-06	0.00192107	ADAMDEC1
4860427	-1.16851	4.4197e-06	0.00197588	FAM181A
3990619	-1.1991	4.58236e-06	0.00197588	TOP2A
1450215	-1.30062	4.65562e-06	0.00197588	HS.147562
4610113	1.35083	4.73896e-06	0.00197588	MARCH1
7150019	1.27247	5.12631e-06	0.00202746	OLFML2B
2850041	1.17786	5.28114e-06	0.00205896	B3GN-T6
1440064	1.10077	5.49225e-06	0.00208706	HS.197143
3140242	1.35489	5.82662e-06	0.00213311	KIR2DL3
4060360	-1.26267	5.9742e-06	0.00216079	RSPH10B
5700441	1.08781	6.11627e-06	0.00218584	SERHL2
4260286	-1.36743	6.38619e-06	0.00221221	WDR66
6960706	-1.12938	6.41114e-06	0.00221221	LOC647543
1230722	-1.17159	6.75815e-06	0.00226356	ALOX15
3360615	-1.1044	6.78616e-06	0.00226356	FCER1A
5810324	-1.43554	7.01017e-06	0.00231259	RSPH10B
3310739	-1.19432	7.11618e-06	0.00232204	C11ORF92
2070220	-1.39246	7.34182e-06	0.0023666	C21ORF58
6560482	-1.22641	7.44767e-06	0.0023666	EFHC1
2640010	-1.20544	7.74066e-06	0.0023666	LOC727768
2490360	-1.00176	7.76361e-06	0.0023666	GLB1L
5390239	1.32802	7.82137e-06	0.0023666	CD80
1010246	1.7415	7.84632e-06	0.0023666	IFI6
4490176	1.74847	8.23761e-06	0.00239077	RGS1
1260270	2.00133	8.47689e-06	0.00239077	AIM2
2000386	1.03993	8.52141e-06	0.00239077	MARCH1
2650725	-1.25197	8.6146e-06	0.00239454	HS.249972
6760541	-1.19889	8.98002e-06	0.00242865	TTC18
2750039	1.11113	9.21518e-06	0.00247	RBMS2
1710253	-1.51722	9.48767e-06	0.00252053	DNHD2
2810243	-1.20151	1.02117e-05	0.00260938	PCDP1
7200484	-1.10291	1.0633e-05	0.00260938	PZP
5390246	1.64584	1.07236e-05	0.00260938	CCR7
2680564	-1.32059	1.07659e-05	0.00260938	C2ORF62
6590594	1.18087	1.09191e-05	0.00260938	HIST1H2AC
630678	-1.47448	1.10151e-05	0.00260938	ACBD7
1230201	1.39129	1.10489e-05	0.00260938	CTLA4
2060440	1.1576	1.20366e-05	0.00269287	MAFB
3800491	-1.15435	1.2091e-05	0.00269287	CXORF22
3060703	-1.31045	1.21339e-05	0.00269287	LOC81691
6510379	-1.12148	1.23609e-05	0.00269287	RSPH10B2
520408	2.58645	1.31029e-05	0.00269351	IFIT3
5720180	1.22679	1.31973e-05	0.00269351	FZD2
6900739	-1.44491	1.35919e-05	0.00269351	CC2D2A
6420707	1.01618	1.36238e-05	0.00269351	IL8RBP
2030440	-1.39411	1.37463e-05	0.00269351	LOC222967
4260228	-1.13772	1.37754e-05	0.00269351	C10ORF79
5420296	-1.58031	1.39026e-05	0.00269351	WFDC6
6400255	-1.23685	1.42297e-05	0.00272017	DNAH9
540041	-1.31688	1.44106e-05	0.00272017	CASC1
7610220	-1.44455	1.46967e-05	0.00272342	MAP6
10392	-1.39945	1.48481e-05	0.0027346	LRRC23
5890193	1.34832	1.51003e-05	0.0027474	MS4A4A
6200669	1.02796	1.53403e-05	0.00275759	HIST1H2BD
6420040	-1.03697	1.58528e-05	0.00279438	CYB5D1
3840056	-1.09265	1.60442e-05	0.00280027	ERCC1
5360070	-1.05063	1.6205e-05	0.00281199	CCNB2
1990672	1.01484	1.657e-05	0.00285128	PLA2G4C
7050719	1.32356	1.67164e-05	0.00285128	C1ORF162
2030148	-1.22998	1.71253e-05	0.00287207	WDR54
1230162	-1.48694	1.80769e-05	0.00295927	LRRC48
3420554	-1.32529	1.83094e-05	0.00295927	PBK
5360139	-1.759	1.85428e-05	0.00295927	LOC100128221
4480348	-1.07344	1.85443e-05	0.00295927	FBXW9
2260494	-1.25663	1.8888e-05	0.00295927	EFCAB6
1740050	1.01557	1.89073e-05	0.00295927	GVIN1
3120093	-1.12445	1.96396e-05	0.00295927	EFCAB6
7210717	1.04299	2.00623e-05	0.00295927	FGD2
1450356	-1.02437	2.01202e-05	0.00295927	ERCC1
7380445	-1.29951	2.01914e-05	0.00295927	LRRC49
360292	-1.41948	2.0193e-05	0.00295927	SCARNA13
3870202	-1.21015	2.0309e-05	0.00295927	GPM6B
7160176	-1.06961	2.06512e-05	0.00296102	HS.531817
1170484	-1.1086	2.13238e-05	0.00297739	HYDIN
7040035	1.40455	2.17174e-05	0.00301216	OAS1
4490520	1.60427	2.18775e-05	0.00301216	EBI2
6400333	1.48656	2.20537e-05	0.00301216	CTLA4
1030008	1.00785	2.20744e-05	0.00301216	TGFB3
7610440	1.41003	2.23726e-05	0.00301514	XAF1
3830400	-1.36772	2.2498e-05	0.00301514	OSCP1
150072	1.06015	2.29141e-05	0.00304775	IRF8
3390438	1.20202	2.36454e-05	0.00307288	PLA2G7
6860689	-1.25342	2.39976e-05	0.00308677	DNAH2
5860709	-1.41218	2.40825e-05	0.00308677	C9ORF9
1500010	-1.24063	2.43921e-05	0.00308677	CDC20
5700224	-1.28355	2.44923e-05	0.00308677	IFT57
6330341	1.08554	2.45062e-05	0.00308677	PARP8
3130041	-1.13286	2.48755e-05	0.00308677	LOC729559
10523	-1.39405	2.4881e-05	0.00308677	LRRC23
4230482	-1.2723	2.48833e-05	0.00308677	LRTOMT
5220278	-1.34453	2.56009e-05	0.0031369	ALOX15
3930672	-1.34463	2.61963e-05	0.00317102	C10ORF92
3940520	1.48277	2.65382e-05	0.00318831	NT5C3
5910064	1.09794	2.65844e-05	0.00318831	TRIM5
1260296	-1.0019	2.80198e-05	0.00320715	MAP6
4120445	-1.18099	2.82849e-05	0.00320715	EFCAB1
4070079	-1.0019	2.89404e-05	0.00321423	FAM164C
1190040	1.09547	2.93884e-05	0.00321423	GIMAP8
240221	-1.03301	2.9475e-05	0.00321423	DLGAP5
7650097	2.28631	2.95697e-05	0.00321423	OASL
20397	-1.41244	2.96583e-05	0.00321423	ALOX15
70551	-1.13291	3.05866e-05	0.00326765	IQCG
1230450	-1.02737	3.09224e-05	0.00328018	TTC12
2510670	-1.3091	3.13274e-05	0.00328182	LRRC48
1580195	-1.42653	3.15908e-05	0.00328182	LPPR3
4900364	-1.21684	3.15938e-05	0.00328182	DNAI2
1030133	-1.09149	3.23427e-05	0.00331028	FAM164C
7200753	1.20739	3.25188e-05	0.00331028	TLR7
580240	-1.03488	3.26965e-05	0.00331028	TTC21A
1470382	2.08075	3.34196e-05	0.00334418	IRF7
6770446	-1.16314	3.38291e-05	0.00335537	SPAG6
4040037	1.55426	3.46968e-05	0.00337978	EBI2
2070441	-1.16758	3.57393e-05	0.00337978	WDR38
3140689	-1.03385	3.58727e-05	0.00337978	KIAA1407
4070424	-1.27414	3.59144e-05	0.00337978	C16ORF93
4200240	1.22752	3.6075e-05	0.00338429	SP100
5220093	1.33695	3.65917e-05	0.00340648	HAVCR2
6110747	1.09041	3.69865e-05	0.00341641	GIMAP2
6100360	1.10115	3.77558e-05	0.00342426	MYEOV
5080021	1.13259	3.80559e-05	0.00344108	BIRC3
3520612	-1.26741	3.94102e-05	0.00346475	C19ORF51
3170091	1.00076	3.9493e-05	0.00346475	GIMAP7
6330358	-1.03514	3.96384e-05	0.00346475	C9ORF98
6760014	-1.05857	3.97788e-05	0.00346475	LOC100128292
4180544	-1.09117	4.00164e-05	0.00346475	ROPN1L
7560487	1.27349	4.05902e-05	0.00346475	CD163
1990327	-1.04762	4.06023e-05	0.00346475	TUBB4Q
7050014	-1.05428	4.0626e-05	0.00346475	TMEM231
1940543	-1.06463	4.16524e-05	0.00351237	LRRIQ1
7550360	-1.02047	4.23386e-05	0.00354693	HYDIN
4570441	1.53019	4.27013e-05	0.00356081	IFIH1
4210465	1.16301	4.32774e-05	0.00358631	CD86
3990630	-1.17701	4.33654e-05	0.00358631	DCDC5
5820053	-1.17994	4.36377e-05	0.00358905	C1ORF92
60167	-1.00998	4.37612e-05	0.00358937	SNX26
3360343	2.2892	4.43256e-05	0.00362576	RSAD2
4850241	-1.12011	4.47235e-05	0.00363487	RSHL3
7000398	1.61443	4.59566e-05	0.00365756	NT5C3
1260689	-1.12278	4.61595e-05	0.00365756	OR7E91P
5220139	-1.21438	4.63484e-05	0.00365954	FLJ23834
1070767	1.44076	4.70061e-05	0.00367537	OAS1
4200274	-1.22702	4.70134e-05	0.00367537	ARMC4
6380324	-1.03992	4.75936e-05	0.00369188	CKAP2L
3290577	-1.45626	5.00175e-05	0.00381098	CCDC74A
1580400	-1.03406	5.04701e-05	0.00381428	TTC26
4920075	-1.31125	5.05119e-05	0.00381428	TGM3
7570133	-1.39633	5.09681e-05	0.00382587	C22ORF15
5700431	-1.06331	5.09777e-05	0.00382587	WDR90
2100196	1.90576	5.16381e-05	0.00385616	ISG15
450189	1.25451	5.26666e-05	0.00389537	XAF1
6110707	-1.1561	5.2948e-05	0.00389583	DNAH12L
2370424	-1.32887	5.37059e-05	0.00393232	CCDC74B
1440400	-1.30519	5.51807e-05	0.00398752	CLDN22
7100136	-1.21209	5.53896e-05	0.00398752	HES2
7550242	1.94096	5.61769e-05	0.00401415	HESX1
6040307	-1.03429	5.62944e-05	0.00401415	MORN3
4590731	-1.23526	5.69797e-05	0.0040363	LOC400891
2810300	-1.23644	5.75282e-05	0.004049	DNAI1
2680092	1.63533	5.77353e-05	0.004049	CD163
7160593	1.01581	5.79166e-05	0.004049	PPM1K
1090390	1.4976	5.82006e-05	0.004049	OAS1
5360064	1.36983	5.82335e-05	0.004049	GNLY
6980167	-1.38927	5.82571e-05	0.004049	C21ORF121
1770598	1.03233	5.84826e-05	0.00405461	KLRD1
2600747	2.22862	6.31358e-05	0.00422658	IFIT2
2490215	-1.23031	6.32156e-05	0.00422658	SPATA18
510100	-1.08008	6.71521e-05	0.00435829	CBY1
6400176	1.8364	6.8286e-05	0.00439882	IRF7
670398	-1.13507	6.88998e-05	0.00439882	CNIH2
4850484	-1.35103	7.00945e-05	0.0044114	RTDR1
1240142	1.22835	7.09929e-05	0.0044325	SAMD9
6510014	-1.02069	7.27014e-05	0.00449074	C1ORF189
580491	1.01068	7.32137e-05	0.00450384	FLNC
1740180	-1.29468	7.34401e-05	0.00450853	CD164L2
2140719	1.00642	7.43312e-05	0.00454906	KIR2DL4
4210463	-1.09696	7.49081e-05	0.00454906	IFT122
2470128	-1.00124	7.63295e-05	0.00460123	LOC729887
4210403	1.21878	7.77431e-05	0.00465687	SLC1A3
6580041	1.39689	7.7873e-05	0.00465687	GNLY
2450427	1.09943	7.84037e-05	0.00465985	NKG7
3710543	-1.09592	7.85437e-05	0.00465985	TP53AIP1
2260630	-1.04186	8.00687e-05	0.00470384	WDR79
5420289	-1.0838	8.27238e-05	0.00474832	OSCP1
6420008	-1.13736	8.31342e-05	0.00476277	PROS1
5550544	-1.00329	8.33746e-05	0.00476744	LDLRAD1
3710243	1.41685	8.61212e-05	0.00480855	ZC3HAV1
4070309	-1.06943	8.63591e-05	0.00480855	YBX2
6960204	-1.1719	8.70791e-05	0.00480855	LRRC46
6040647	1.14018	8.88624e-05	0.00483594	HSH2D
1340192	-1.3542	9.40353e-05	0.00493521	REEP1
540546	-1.83753	9.48397e-05	0.00495627	KRT4
830681	-1.00165	9.66623e-05	0.00500719	C14ORF45
1510669	1.51999	9.69079e-05	0.00500719	IFNB1
3830563	-1.05955	9.99854e-05	0.0050911	EFHC2
3450180	1.26292	0.000100228	0.0050911	OAS1
4880010	2.00782	0.000101709	0.00513504	ZBP1
2120634	-1.05426	0.000102619	0.0051601	CMTM4
4180047	-1.25907	0.000103201	0.00516348	C1ORF194
6280543	1.76229	0.000104713	0.00522172	OASL
6040577	1.01174	0.000106237	0.00528896	SLAMF8
2750685	1.04806	0.000106573	0.0052969	LOC392437
4850762	-1.0549	0.000110076	0.00536709	C10ORF67
5360079	1.01995	0.00011016	0.00536709	GIMAP5
2760386	-1.18457	0.000112453	0.00541867	C6ORF165
1090338	-1.02722	0.000113159	0.00544395	MNS1
5390161	1.14769	0.000116301	0.00552294	DUSP5
840433	-1.2808	0.000117366	0.00554852	RSPH9
6020451	-1.17707	0.000118346	0.00558609	RSPH1
5360156	1.29302	0.000120333	0.00561828	IFITM1
5490068	1.07332	0.000122235	0.00564077	MCOLN2
4670193	1.36323	0.000122323	0.00564077	PRF1
2350221	-1.09696	0.000122976	0.00565351	TSNAXIP1
5700189	-1.02836	0.000124496	0.00568329	TCTN1
7040184	-1.11956	0.000127175	0.00576603	CCDC34
3140041	1.15352	0.000130021	0.00583702	SP140
730156	1.22066	0.000130273	0.00583702	ICAM2
1500280	1.97659	0.000131321	0.00584142	IFIT3
240722	1.36003	0.000133508	0.00590267	OAS2
4920202	-1.0789	0.00013824	0.0060166	MAP1A
7400279	-1.07419	0.000138891	0.0060166	CCNA1
2120161	-1.01967	0.00013925	0.00602347	C9ORF116
7510132	1.76416	0.000139694	0.00602783	OLR1
3060273	-1.72701	0.000140891	0.00604221	MT3
630091	1.07075	0.000141917	0.00605161	NCOA7
7320370	1.01922	0.000146511	0.00617787	STAT4
7400743	1.4578	0.000146524	0.00617787	KIAA1618
6620630	-1.01877	0.000147583	0.00620052	XK
1570156	1.19249	0.000148479	0.00622533	OAS2
4670114	2.41237	0.000148976	0.00622876	LOC730249
6760561	-1.00528	0.00015056	0.00624327	RGS22
5310066	-1.17876	0.000150778	0.00624327	SCARNA11
2570228	-1.06223	0.000151866	0.00625683	C20ORF85
5700725	1.33027	0.00015271	0.00625683	EPSTI1
4610491	-1.02199	0.000153417	0.00625683	LOC389394
2030309	1.07741	0.000154457	0.00626594	SERPING1
6510170	1.7614	0.000155137	0.0062681	IFIT3
2470528	-1.01622	0.00015971	0.00630856	C9ORF116
1710753	1.25369	0.000160719	0.00631616	ARL5B
7000739	-1.75628	0.000162845	0.00633307	TMEM31
70403	-1.00079	0.000162981	0.00633307	C14ORF45
4540066	-1.30687	0.000163039	0.00633307	ZMYND10
6980133	1.04824	0.000165632	0.00639931	HS.537991
1450427	1.06062	0.000168255	0.0064071	RTP4
4040181	1.16059	0.000169098	0.00641594	NUPR1
2000148	2.18344	0.000170288	0.00643026	IFIT1
2370228	-1.09266	0.000173815	0.00648009	CCDC65
1470441	1.77661	0.000175054	0.00648009	LOC650517
20593	1.45207	0.000176669	0.00650525	CD163
3930735	-1.08547	0.000177239	0.00651249	DYDC1
1430431	-1.03099	0.00017839	0.00653021	TEKT1
1820379	1.26835	0.000179837	0.00654318	PTGDS
4490278	-1.22569	0.000180301	0.00654318	C15ORF26
4900612	-1.04859	0.000183607	0.00660105	DNAH1
6620121	2.97244	0.000184989	0.00660404	CCL8
1010360	1.49381	0.000187066	0.00664583	GCH1
2370546	-1.18077	0.000190117	0.00669379	KIF24
290398	-1.02125	0.00019096	0.00669697	VWA3A
5270343	-1.08837	0.000191658	0.00671361	IQCC
2350482	-1.28198	0.000192922	0.00672379	SAG
7200035	-1.15121	0.000200535	0.00687223	DLEC1
5310286	-1.04799	0.000202875	0.00691344	SPA17
620403	1.54041	0.000206351	0.00692546	LOC400759
4290189	1.19973	0.000206703	0.00692546	P8
2320386	-1.05057	0.000210071	0.00700703	LOC728175
770044	-1.25809	0.000213261	0.00704541	FBXO15
1740360	1.37844	0.000213852	0.00704703	USP18
2120678	-1.04016	0.000220127	0.00715402	MLF1IP
2070037	1.0951	0.000221006	0.00715402	ICOS
6040465	-1.01151	0.000222679	0.00715402	EPPB9
3870338	1.54305	0.000223376	0.0071566	IFI44L
3400386	-1.00099	0.00022514	0.00718714	BBOX1
3840445	1.57819	0.000226123	0.00720617	KRT17
4760703	1.39933	0.000228497	0.00724284	DDX58
240053	1.06139	0.00023635	0.00736785	GCH1
6480451	-1.16777	0.000237201	0.00738669	MAPK15
1470148	-1.04036	0.000260157	0.00780991	CCDC81
6330132	1.14039	0.000262226	0.00785631	ISG20
7210482	-1.15225	0.000272856	0.00802519	CCDC114
4150014	1.18273	0.000277418	0.00810127	CEACAM1
990768	1.43513	0.000278741	0.00812432	OAS3
6510377	1.19644	0.000280513	0.00815988	TNFRSF12A
2360348	1.22593	0.000281624	0.00817637	CMPK2
110333	-1.09761	0.000294325	0.00840689	LOC440585
2190148	1.57806	0.000308403	0.00861234	GBP1
5700753	1.11738	0.000324409	0.00879743	CEACAM1
3400722	-1.07739	0.000332067	0.00886812	C7ORF57
5720482	1.56432	0.000333981	0.00886812	HERC5
6650242	1.0546	0.000334234	0.00886812	IFITM3
2340564	1.33162	0.000351371	0.00912263	ARL5B
3450408	-1.05569	0.000354625	0.00915377	CCDC34
4040576	1.63954	0.000358168	0.00919264	IL6
270497	-1.30416	0.000362294	0.0092641	AKAP14
6110020	1.11513	0.000363539	0.00928015	USP41
2570300	1.00522	0.000366934	0.0093309	IFI44
3310463	1.09325	0.000368476	0.00934261	ARHGAP15
1820114	1.0901	0.000373961	0.00939509	LILRB4
6620307	1.3719	0.000376025	0.00941539	DUOXA2
1980279	-1.07224	0.000388975	0.00954006	LOC728460
1990397	1.02173	0.000392892	0.00956795	SP110
4730059	1.53707	0.000393077	0.00956795	BATF2
4260280	-1.15219	0.000398569	0.00963342	C9ORF117
4920040	1.05448	0.000402353	0.00964964	DEFB1
4890598	1.02248	0.000405383	0.00966867	BRSK1
3170136	1.23813	0.000409093	0.00970293	SAMD9L
5490470	1.37566	0.000423204	0.00985429	MX2
6180465	1.0384	0.000437277	0.0100224	SLC2A6
3990010	1.12235	0.000450551	0.0101849	HS.125087
2230204	1.12463	0.000468211	0.0104084	OAS2
7050184	-1.36893	0.000483393	0.010631	CDC20B
1500546	-1.01238	0.000493258	0.0107379	C20ORF201
6580400	-1.22252	0.000525883	0.0110399	FLJ10781
2630131	1.69473	0.000527396	0.0110586	IL28A
6590646	1.19306	0.000531016	0.0110969	FAM26F
7570682	-1.00627	0.0005328	0.0111015	CCDC37
3710022	1.20243	0.000535888	0.0111251	SAA4
2510220	1.09974	0.000539654	0.0111584	IFI35
4490053	1.08958	0.000542171	0.0111717	IL10RA
1050414	1.53967	0.000550074	0.0112488	HAMP
4540246	1.84499	0.000550617	0.0112522	KRT16
70167	1.14457	0.000559257	0.0113669	LY96
3170288	-1.0176	0.000561658	0.0114003	C13ORF30
4560707	-1.17282	0.000571242	0.0114784	FAM183A
3060482	-1.014	0.00057483	0.0115236	KATNAL2
6450669	-1.14513	0.000587127	0.0116608	ANLN
4880626	1.20864	0.000593811	0.0117278	GIMAP4
6660446	-1.17389	0.000594643	0.0117365	WDR51A
1850523	1.62425	0.000614173	0.0119109	GZMB
2030767	1.30634	0.000618183	0.0119545	CD48
2640301	1.83467	0.00062254	0.0120107	TNF
4060437	-1.03629	0.000629021	0.0120953	C11ORF70
3130307	1.01494	0.000630552	0.0120953	TYMP
4780128	1.18126	0.000634847	0.0121521	ATF3
6770370	-1.04671	0.000649911	0.0123249	DAPL1
3360681	1.07699	0.000659668	0.0124501	TNFAIP3
5560270	1.37528	0.000661627	0.0124683	CARD17
3890609	1.10005	0.000670365	0.0125935	PLSCR1
4390040	-1.18598	0.000671199	0.0126006	MORN5
1260474	1.19021	0.000718932	0.0130802	KRT17P3
2650041	1.01745	0.00072829	0.0131786	DUSP4
430722	-1.04444	0.000731974	0.013215	FAM154B
7210154	1.292	0.000741906	0.0133286	BIRC3
3290743	1.83206	0.000749342	0.013422	IL29
840068	1.19043	0.000766901	0.0136113	C3AR1
6840035	1.4663	0.000768535	0.0136233	GBP1
3060112	-1.03256	0.000768857	0.0136233	C3ORF16
520086	1.61845	0.000778783	0.0136758	FCGR1A
6520523	1.69605	0.000779136	0.0136758	IL27
450491	1.03107	0.000799775	0.0139265	CASP1
940356	1.03326	0.000838731	0.0143714	IL15RA
2510356	1.35152	0.000842025	0.0144114	EMR1
3990075	-1.21282	0.000842609	0.0144132	USP13
770494	1.05208	0.000855561	0.0145107	TSC22D3
3440754	1.28039	0.0008857	0.0147895	IL32
2690435	1.33818	0.000907606	0.0149705	IFIT1
3930368	1.35924	0.000910209	0.014997	CARD17
4010133	1.00923	0.000925667	0.0150779	VNN3
3800373	1.40899	0.000931976	0.0151478	CD37
4850332	1.32268	0.000951763	0.0153447	TIMD4
4290368	1.06229	0.000961637	0.0154129	PSTPIP2
540670	1.34611	0.00096297	0.0154178	IL4I1
2710575	2.15341	0.00101778	0.0158721	CD69
5960343	1.13651	0.00102838	0.0159701	PRIC285
6400681	1.0535	0.00102891	0.0159701	SP140
4670414	1.41396	0.00103767	0.0160159	TMEM140
1770072	1.62586	0.00104803	0.0161288	IRG1
6220288	1.04096	0.00105034	0.0161389	PRDM1
5570398	1.41933	0.00105102	0.0161389	FCGR1C
7050382	1.02725	0.00110058	0.0165974	CASP1
2710709	1.60632	0.00110695	0.016657	FCGR1B
6510156	-1.01036	0.00110923	0.016683	SNORA12
7650128	1.04614	0.00111998	0.016788	ECGF1
3060735	1.41865	0.00113706	0.016815	IL1RN
7320561	1.0584	0.00113832	0.0168172	OAS2
7320546	1.2256	0.00114121	0.0168432	LAMP3
3450195	1.09718	0.0011758	0.0171765	MYO1G
3840593	1.10445	0.00118136	0.0172158	SP110
3420750	-1.03782	0.00119571	0.0173249	RIBC2
4540382	1.07331	0.00121991	0.0175643	ZC3HAV1
2600424	1.11891	0.00122127	0.0175672	SAA1
3360270	-1.01047	0.00122531	0.0175776	TTLL13
4610669	-1.23223	0.00123883	0.0176505	NEK2
20452	1.00541	0.0012682	0.0179159	TYMP
6900634	2.02822	0.00134236	0.0185618	CD69
4250059	1.276	0.00135152	0.0186198	HRASLS2
6270553	2.17501	0.00140498	0.0190963	CXCL10
1980524	1.43028	0.0014156	0.0191597	GBP4
1990300	1.48583	0.00153026	0.0200167	SOCS1
3830349	1.10709	0.00161455	0.0207842	IL7R
7160037	-1.17519	0.00165703	0.0209977	USP13
3440341	1.12643	0.00170492	0.0213257	PHACTR3
5890414	1.15717	0.00174735	0.0217207	FYB
7330523	1.26346	0.00175195	0.0217402	C5ORF39
5340767	1.63331	0.00177935	0.0218382	CEACAM1
4150270	1.1004	0.00188832	0.0225869	ANKRD22
1820594	1.18622	0.00200716	0.023482	HBEGF
380259	1.36988	0.00207124	0.0239057	INDO
6860196	1.01567	0.00207588	0.0239316	WIPF1
610201	-1.12736	0.00209549	0.0240929	HES6
2370010	1.00206	0.00214168	0.0244834	GZMH
1400593	1.16884	0.00215138	0.0245475	SIGLEC14
870193	1.08909	0.00215856	0.0245827	SP140
110181	1.05159	0.00220755	0.0249231	KIAA1199
1510133	1.2546	0.00226004	0.0253063	CD37
10360	1.00845	0.00236581	0.0260679	OAS3
6510735	1.10284	0.00238659	0.0261384	DDX60L
2070646	1.44823	0.00239505	0.0261738	GPR84
3850440	1.2028	0.00241317	0.0262985	FCER1G
3390121	1.57129	0.00251563	0.0268656	CASP5
2370639	1.13399	0.00254377	0.027022	C6ORF150
4540709	2.01219	0.00257209	0.0272168	CXCL11
6290239	-1.17525	0.00258659	0.0273317	ATP6V1B1
3360372	1.25825	0.00273266	0.0282878	CCRL2
60470	1.31091	0.00282666	0.0289928	STX11
1070646	-1.00848	0.00288312	0.0294092	SCG3
3800088	-1.05112	0.00290802	0.0295627	MMP7
130044	1.08144	0.00313958	0.031034	ICAM1
5570711	1.30026	0.00316663	0.0311679	IDO1
3440095	1.15915	0.00322637	0.0315466	PSG3
1030333	1.85819	0.00335993	0.0323845	CCL2
4900239	1.2924	0.00339567	0.0325789	CD274
2140242	1.37234	0.00340872	0.0326619	TNFAIP6
6100397	1.0919	0.00371623	0.0346385	RGS18
3890523	1.01028	0.00384547	0.0353844	IL7R
1510364	1.37123	0.00396042	0.0359081	GBP5
2030170	1.37829	0.00401555	0.0362765	CARD16
3190470	-1.01224	0.00402604	0.0363275	PLK4
6840291	-1.19549	0.00420236	0.0372813	FOXN4
630725	1.184	0.00436575	0.0382656	IFNG
130403	1.11911	0.00452613	0.0391456	RNF19B
3360634	1.08933	0.0047011	0.0400265	SNX10
6840020	1.34805	0.00489089	0.0410124	TNFSF13B
6480360	1.17501	0.00500211	0.041585	TLR8
360475	1.04744	0.00529369	0.0432308	PLAUR
2470601	1.68266	0.00542068	0.0438504	IL1RN
6620209	1.36467	0.00608515	0.0471171	FCGR1B
5570039	1.14015	0.00613737	0.0473391	LOC728744
7550500	1.06565	0.00623795	0.0478323	JUNB
3060612	1.187	0.00626515	0.0479796	HK3

## Sheet: hRV Blood
IluminaID	logFC	P.Value	adj.P.Val	Gene
4010181	1.40479	5.40757e-10	1.31015e-05	FOLR3
160494	1.30573	1.03028e-08	6.36063e-05	AQP9
7510647	1.42195	1.57519e-08	6.36063e-05	CACNA1E
240594	2.05096	1.93653e-08	6.70262e-05	ANXA3
5890095	1.31302	2.66859e-08	8.08182e-05	LILRA5
7000546	1.10899	3.45272e-08	9.29473e-05	LILRA6
840685	1.0695	4.43682e-08	0.000100137	IL1B
830440	1.23202	4.54642e-08	0.000100137	TLR5
1070367	1.89777	6.06819e-08	0.000106077	C19ORF59
5670465	1.37918	6.80698e-08	0.000106077	ADM
3390048	1.30037	7.15096e-08	0.000106077	LIMK2
2100670	2.81143	7.33443e-08	0.000106077	CD177
780465	1.04428	7.506e-08	0.000106077	SLC11A1
6100356	1.99649	8.75658e-08	0.000106077	ALPL
5260424	1.50021	9.52505e-08	0.000107684	GPR97
6100379	1.02355	9.7781e-08	0.000107684	LOC648984
2140288	1.01984	1.06085e-07	0.000111749	FLJ22662
5890386	1.618	1.26858e-07	0.000116934	LOC642103
620136	1.2284	1.3541e-07	0.000116934	LILRA5
4920228	1.09707	1.54395e-07	0.000118227	FFAR2
6020630	1.23082	1.66401e-07	0.000118227	MMP25
5560471	1.21856	2.09199e-07	0.000123622	FCAR
1470470	1.45874	2.22985e-07	0.000125639	GPR97
6040398	1.18015	2.30152e-07	0.00012673	SLC22A4
270240	1.40391	2.56224e-07	0.000134092	SLC26A8
4220187	1.43003	2.78135e-07	0.000137893	DYSF
6280458	1.35281	2.81451e-07	0.000137893	BCL6
1300465	2.15326	2.84573e-07	0.000137893	CD177
5360626	1.19978	3.25049e-07	0.000145157	SLC26A8
5890075	1.09044	3.60566e-07	0.000150617	LIN7A
6280470	1.03071	3.73852e-07	0.000150938	LOC728519
2140707	1.32128	3.80025e-07	0.000150938	SLPI
4230441	1.33109	4.52534e-07	0.00017143	GPR97
4540241	1.44578	4.73495e-07	0.00017649	C5ORF32
2140020	1.05459	4.88596e-07	0.000176682	LIMK2
1580360	1.37061	4.98772e-07	0.000177709	LOC651612
1410221	1.5262	5.63419e-07	0.000191701	S100A12
2260725	1.3275	5.86006e-07	0.000191862	MGAM
4850168	1.1909	6.47179e-07	0.000202968	SLC22A4
2140121	1.11588	6.61815e-07	0.000202968	BASP1
3870170	1.07292	6.82944e-07	0.00020683	LOC728093
270136	1.27548	7.20637e-07	0.000212922	RFX2
2230379	1.42287	7.41477e-07	0.00021644	NAMPT
1050215	1.04069	7.66832e-07	0.000221176	KCNJ15
730008	1.12164	8.59362e-07	0.000236598	HS.520591
5390497	1.02161	9.29741e-07	0.000253098	C7ORF53
4120561	1.01656	9.96256e-07	0.000265245	LIMK2
2690239	1.02406	1.04259e-06	0.000269788	VNN2
1470673	1.26344	1.37482e-06	0.000317229	RFX2
2760427	1.08018	1.41308e-06	0.00031994	PYGL
7610767	1.02484	1.50081e-06	0.00032643	F5
1030431	1.32761	1.62502e-06	0.000342189	ACSL1
6020097	1.20298	1.74213e-06	0.00034767	SERPINA1
2190349	1.04875	1.99455e-06	0.000371722	KCNJ15
3390121	1.49113	2.18082e-06	0.000397271	CASP5
1030463	1.57411	2.33711e-06	0.000422564	PROK2
3460048	1.33862	2.54874e-06	0.00044747	LOC100130904
6520180	1.02086	2.81303e-06	0.000470028	IL18RAP
520086	1.21632	2.8652e-06	0.000470497	FCGR1A
3060523	1.43855	2.90893e-06	0.000470497	NAMPT
5820215	1.02462	4.27306e-06	0.000584902	FLJ45445
5570039	1.09364	4.40116e-06	0.000590651	LOC728744
4860746	1.03745	5.61823e-06	0.000675033	LOC642684
6620209	1.05864	5.88473e-06	0.000686315	FCGR1B
7100161	1.26517	6.20418e-06	0.000699139	VNN2
2070646	1.07184	7.74555e-06	0.000789903	GPR84
4120053	1.09435	8.58642e-06	0.000825523	PFKFB3
830615	1.49922	1.05124e-05	0.000922805	ZDHHC19
5050537	1.05763	1.0556e-05	0.000923284	OPLAH
3940356	1.04759	1.06761e-05	0.000930437	CR1
5340240	1.02469	1.10946e-05	0.000951469	NAIP
5570398	1.04533	1.23925e-05	0.000990218	FCGR1C
4180544	1.05219	1.27273e-05	0.00100116	ROPN1L
2710709	1.00814	1.57845e-05	0.00115549	FCGR1B
2470601	1.04285	1.79476e-05	0.00126406	IL1RN
6660162	1.0023	1.81594e-05	0.00127158	LRG1
5310754	1.04257	1.8836e-05	0.0012928	VNN1
4150543	1.01057	2.25534e-05	0.00146494	FPR2
6380672	1.28414	2.40027e-05	0.00152235	CA4
1510424	1.14663	2.51534e-05	0.00157066	S100P
3460053	1.05799	2.64596e-05	0.00161885	SIPA1L2
6590131	1.29693	3.13954e-05	0.00182848	HP
4200669	1.01049	3.22511e-05	0.00185161	CR1
5270753	1.52521	3.53335e-05	0.00198162	ARG1
3400392	1.01764	3.78404e-05	0.00207891	FPR2
3140487	1.0007	6.70789e-05	0.00311936	BMX
2120053	1.07891	6.80628e-05	0.00315301	CYP1B1
1740451	1.11664	9.17024e-05	0.00390855	IL1R2
6250615	1.13269	0.000181301	0.0062042	PGLYRP1
3180528	1.39729	0.000555672	0.0129575	MMP9
1570367	1.00054	0.000589236	0.0135062	IL18R1
5860402	1.04569	0.00070079	0.0152412	GLDN

## Sheet: hRV NP
IluminaID	logFC	P.Value	adj.P.Val	Gene
6900431	-1.11898	5.98196e-09	4.71429e-05	HAGHL
2070220	-1.62067	1.11969e-08	4.71429e-05	C21ORF58
6960706	-1.22065	1.52686e-08	4.71429e-05	LOC647543
1580554	-1.05423	1.63005e-08	4.71429e-05	LRGUK
240035	-1.22223	2.42471e-08	4.71429e-05	RUNDC3B
6580403	-1.27843	2.49704e-08	4.71429e-05	FAM179A
3990561	-1.50732	2.63355e-08	4.71429e-05	LY6H
1010739	-1.34826	2.86304e-08	4.71429e-05	C3ORF15
1070646	-1.53987	3.05601e-08	4.71429e-05	SCG3
3130041	-1.0677	3.07089e-08	4.71429e-05	LOC729559
5700224	-1.15861	3.09373e-08	4.71429e-05	IFT57
7160414	-1.09713	3.58748e-08	4.72665e-05	C7ORF63
6760541	-1.24986	3.62135e-08	4.72665e-05	TTC18
7610220	-1.52062	5.01522e-08	5.91066e-05	MAP6
430451	-1.75857	5.21323e-08	5.91066e-05	SPAG8
3370168	-1.3311	5.49627e-08	5.91066e-05	LOC146177
6960220	-1.02062	5.51294e-08	5.91066e-05	RPL32
290398	-1.47516	5.94304e-08	6.15208e-05	VWA3A
3120609	-1.12367	6.23636e-08	6.22943e-05	PPOX
830162	-1.11811	6.88042e-08	6.22943e-05	DNAH6
4590731	-1.65607	7.28272e-08	6.22943e-05	LOC400891
6180706	-1.46803	7.45874e-08	6.22943e-05	LY6H
3800273	-1.08396	8.60769e-08	6.68341e-05	LOC730994
2650725	-1.37842	8.68265e-08	6.68341e-05	HS.249972
1710152	-1.0275	9.12398e-08	6.84755e-05	ARMC2
7150112	-1.00862	9.72784e-08	6.95309e-05	HS.311208
6520241	-1.13098	1.05622e-07	7.04617e-05	FAM116B
6580400	-1.13983	1.13204e-07	7.17359e-05	FLJ10781
360292	-1.61219	1.16198e-07	7.17359e-05	SCARNA13
4900364	-1.46609	1.20321e-07	7.17359e-05	DNAI2
1990601	-1.10525	1.21434e-07	7.17359e-05	DZIP1L
6760450	-1.23651	1.22367e-07	7.17359e-05	CAPS
7380400	-1.13173	1.35303e-07	7.24302e-05	GBP6
7570110	-1.08401	1.36999e-07	7.24302e-05	SNORA7B
130070	-1.08767	1.39467e-07	7.24302e-05	IFT172
6220309	-1.17452	1.44764e-07	7.24302e-05	KCNH3
4260286	-1.49703	1.56011e-07	7.6778e-05	WDR66
2810300	-1.44889	1.80525e-07	8.60216e-05	DNAI1
6960022	-1.04538	1.99989e-07	9.20552e-05	2005-09-01
1510463	-1.10804	2.00542e-07	9.20552e-05	KIAA1751
6560482	-1.34516	2.02704e-07	9.20552e-05	EFHC1
3370180	-1.48838	2.05453e-07	9.20552e-05	BEST4
2680059	-1.57173	2.15624e-07	9.51918e-05	DNAH3
1230162	-1.59606	2.3602e-07	0.000102686	LRRC48
580240	-1.32025	2.44546e-07	0.000102756	TTC21A
1980279	-1.45414	2.45938e-07	0.000102756	LOC728460
70471	-1.25743	2.49329e-07	0.000102756	C21ORF58
1030133	-1.24767	2.51745e-07	0.000102756	FAM164C
2640010	-1.18436	2.54215e-07	0.000102756	LOC727768
1710253	-1.48855	2.64703e-07	0.000102756	DNHD2
2850041	1.21414	2.66914e-07	0.000102756	B3GN-T6
10392	-1.56738	2.6934e-07	0.000102756	LRRC23
5360139	-1.44919	2.7041e-07	0.000102756	LOC100128221
3930672	-1.45359	2.77084e-07	0.000103976	C10ORF92
270497	-1.6005	3.1479e-07	0.000107283	AKAP14
10523	-1.52412	3.20207e-07	0.000107283	LRRC23
5130528	-1.16384	3.30662e-07	0.000107283	SPEF2
2760470	-1.02241	3.32456e-07	0.000107283	AK7
2190079	-1.07151	3.32588e-07	0.000107283	KIF19
4070424	-1.29593	3.39791e-07	0.000107283	C16ORF93
3850333	-1.03597	3.41666e-07	0.000107283	ARHGEF4
2450653	-1.02997	3.44485e-07	0.000107283	SPAG17
2510670	-1.51334	3.79933e-07	0.000112659	LRRC48
6900538	1.14264	3.81342e-07	0.000112659	DNAJC12
4260280	-1.52858	3.82786e-07	0.000112659	C9ORF117
6200309	-1.08347	3.95938e-07	0.000113635	DNALI1
5810324	-1.39412	4.05516e-07	0.000113635	RSPH10B
870669	-1.05923	4.22747e-07	0.000113635	LRRC56
6380280	-1.28433	4.32331e-07	0.000113635	STOML3
3060112	-1.66639	4.33572e-07	0.000113635	C3ORF16
6510379	-1.04129	4.38123e-07	0.000113635	RSPH10B2
4480348	-1.00505	4.40685e-07	0.000113635	FBXW9
7000739	-1.38333	4.41667e-07	0.000113635	TMEM31
990367	-1.05862	4.4174e-07	0.000113635	C6ORF103
6130324	-1.07119	4.42386e-07	0.000113635	ARMC2
3140689	-1.0084	4.43098e-07	0.000113635	KIAA1407
770044	-1.55209	4.47598e-07	0.000113635	FBXO15
7570133	-1.5411	4.57993e-07	0.000113635	C22ORF15
6860689	-1.50149	4.61348e-07	0.000113635	DNAH2
5690017	-1.08106	4.61807e-07	0.000113635	LOC100132288
2810243	-1.31423	4.77181e-07	0.000116463	PCDP1
1450215	-1.34603	5.00866e-07	0.000121258	HS.147562
7400343	-1.00764	5.0914e-07	0.000122275	STX2
5910241	-1.14402	5.30756e-07	0.000123865	ZBBX
4850484	-1.46675	5.34417e-07	0.000123865	RTDR1
5960673	-1.2366	5.36393e-07	0.000123865	FAM92B
3990630	-1.32627	5.40535e-07	0.000123869	DCDC5
7200035	-1.25599	6.14111e-07	0.000136806	DLEC1
7550360	-1.20394	6.17011e-07	0.000136806	HYDIN
3780047	-1.18189	6.246e-07	0.000136806	GBP6
1990403	-1.02182	6.3811e-07	0.000136806	LOC730704
1170484	-1.22753	6.65917e-07	0.000136806	HYDIN
840307	-1.12293	6.7343e-07	0.000136806	LOC441395
4830594	-1.1954	6.76898e-07	0.000136806	KNDC1
2900221	-1.16017	6.79612e-07	0.000136806	LRRC18
2760102	-1.11909	6.81134e-07	0.000136806	ANKMY1
870072	-1.15716	6.8343e-07	0.000136806	MDH1B
4260228	-1.36523	6.98353e-07	0.000136806	C10ORF79
840433	-1.31815	7.0025e-07	0.000136806	RSPH9
4070079	-1.04104	7.05344e-07	0.000136806	FAM164C
2360156	-1.03198	7.06372e-07	0.000136806	RABL2B
3830400	-1.30397	7.14948e-07	0.000136806	OSCP1
7160176	-1.1776	7.20796e-07	0.000136806	HS.531817
3520598	-1.08593	7.36351e-07	0.000136806	GPR162
6580600	-1.11322	7.54647e-07	0.000136806	PACRG
670398	-1.07162	7.62474e-07	0.000136806	CNIH2
70551	-1.15382	7.68551e-07	0.000136806	IQCG
5550176	-1.21081	7.77978e-07	0.000136806	C4ORF22
1230672	1.55675	7.92988e-07	0.000136806	TFF1
6110445	-1.00254	7.97505e-07	0.000136806	DKFZP781N1041
2030148	-1.15182	8.07451e-07	0.000137726	WDR54
6450487	-1.32337	8.32863e-07	0.000140464	CCDC78
2350221	-1.33603	8.39221e-07	0.000140745	TSNAXIP1
3840056	-1.03416	8.5082e-07	0.000141898	ERCC1
3710543	-1.15716	8.95332e-07	0.000147681	TP53AIP1
4920202	-1.21425	9.10902e-07	0.000148112	MAP1A
3120093	-1.20115	9.13973e-07	0.000148112	EFCAB6
540041	-1.27738	9.17581e-07	0.000148112	CASC1
7560300	-1.12866	9.45925e-07	0.000151725	TCTEX1D1
4390092	-1.01095	9.85201e-07	0.0001522	C1ORF129
6350349	-1.18571	9.85209e-07	0.0001522	YSK4
5080343	-1.10599	9.87629e-07	0.0001522	C21ORF129
1230450	-1.03367	9.96584e-07	0.0001522	TTC12
6040709	-1.05587	9.98784e-07	0.0001522	CCDC19
2230519	-1.0642	1.00631e-06	0.000152573	PNMAL1
5820053	-1.33488	1.02575e-06	0.000153458	C1ORF92
4830494	-1.30648	1.07887e-06	0.000157222	CCDC17
1740180	-1.46112	1.0924e-06	0.000158424	CD164L2
610735	-1.04408	1.11542e-06	0.000159006	LRRC43
2070377	-1.28322	1.12289e-06	0.000159006	C2ORF70
1470348	-1.01114	1.13011e-06	0.000159149	RAGE
1470148	-1.31637	1.13451e-06	0.000159149	CCDC81
1340192	-1.14304	1.15852e-06	0.000161012	REEP1
1850242	-1.25057	1.18984e-06	0.000164604	ARMC3
3520612	-1.29203	1.20533e-06	0.000165982	C19ORF51
4730520	-1.01658	1.22892e-06	0.000168457	MYCBPAP
10193	-1.10196	1.26075e-06	0.000169518	GAS2L2
6420736	1.06879	1.26831e-06	0.000169518	DNAJC12
3460215	-1.0471	1.33257e-06	0.000173929	HS.573541
6040156	-1.03181	1.36585e-06	0.000174476	C6ORF52
2320386	-1.04423	1.38299e-06	0.000174476	LOC728175
3360270	-1.09604	1.40062e-06	0.000174706	TTLL13
2030440	-1.33385	1.40473e-06	0.000174706	LOC222967
2070441	-1.45181	1.41213e-06	0.000174706	WDR38
6480451	-1.41176	1.42581e-06	0.000174706	MAPK15
1240041	-1.1349	1.48207e-06	0.000178682	GAS2L2
4890338	-1.00199	1.51007e-06	0.000180599	AGBL2
4060360	-1.17756	1.54897e-06	0.000182319	RSPH10B
4210463	-1.00518	1.55475e-06	0.000182319	IFT122
1500546	-1.23297	1.57367e-06	0.000182953	C20ORF201
5490437	-1.01586	1.57844e-06	0.000182953	PPP1R14C
1580195	-1.26851	1.61815e-06	0.000184019	LPPR3
6770259	-1.34982	1.63085e-06	0.000184054	FABP6
1470673	-1.04836	1.6887e-06	0.000186434	RFX2
4230482	-1.30179	1.70163e-06	0.000186434	LRTOMT
5220139	-1.34005	1.71081e-06	0.000186758	FLJ23834
4590538	-1.27368	1.72277e-06	0.000187383	FLJ36032
1850066	-1.01833	1.7444e-06	0.000187742	C4ORF47
1510731	-1.09029	1.75075e-06	0.000187742	KIAA1875
4180047	-1.31354	1.78516e-06	0.000187935	C1ORF194
6980167	-1.16015	1.79852e-06	0.000188124	C21ORF121
6960204	-1.28006	1.81975e-06	0.000189683	LRRC46
830681	-1.01146	1.91904e-06	0.000195376	C14ORF45
830465	-1.08707	1.93081e-06	0.000195376	CCDC33
1710717	-1.18525	1.93261e-06	0.000195376	C2ORF39
5700189	-1.00969	1.95951e-06	0.000197364	TCTN1
5560762	-1.04686	2.00337e-06	0.000200304	LOC648585
7200484	-1.08416	2.01501e-06	0.000200304	PZP
5260019	-1.07663	2.0207e-06	0.000200304	CES8
2680564	-1.36146	2.02172e-06	0.000200304	C2ORF62
6330301	-1.16334	2.06467e-06	0.000202554	FLJ16686
630088	-1.15271	2.08833e-06	0.000203839	STK33
1430634	-1.09943	2.10105e-06	0.000203839	MGC33556
6130047	-1.19403	2.16901e-06	0.000207627	CCDC151
2370228	-1.20495	2.17142e-06	0.000207627	CCDC65
2370424	-1.28668	2.19919e-06	0.000207877	CCDC74B
4850762	-1.21081	2.2649e-06	0.000211814	C10ORF67
2450411	1.1868	2.27385e-06	0.000211835	DNAJC12
1940543	-1.10848	2.28249e-06	0.000211835	LRRIQ1
6020451	-1.37134	2.33137e-06	0.000214036	RSPH1
3190731	-1.09783	2.33324e-06	0.000214036	WDR78
1110280	-1.03751	2.40844e-06	0.000215825	MAP6
3060273	-1.44383	2.47698e-06	0.000218675	MT3
110333	-1.10938	2.48396e-06	0.000218675	LOC440585
5720465	1.08081	2.52664e-06	0.000220815	DNAJC12
3290577	-1.24879	2.53869e-06	0.000220903	CCDC74A
5550035	-1.35957	2.5998e-06	0.00022427	LRRC50
1430431	-1.07762	2.62657e-06	0.000225805	TEKT1
6400255	-1.3793	2.73574e-06	0.000231997	DNAH9
3710176	-1.25369	2.77504e-06	0.000234093	CAPSL
2490215	-1.1098	2.80035e-06	0.000235481	SPATA18
2630519	-1.05862	2.90444e-06	0.000242872	RSHL3
7210255	-1.05528	2.95582e-06	0.00024384	IQCD
4490278	-1.33084	3.04547e-06	0.000247776	C15ORF26
7380445	-1.01633	3.06212e-06	0.000247776	LRRC49
2260494	-1.1552	3.08169e-06	0.000247826	EFCAB6
5570022	-1.36542	3.13456e-06	0.000249255	LOC100134170
3130743	-1.3468	3.16347e-06	0.000249725	FABP6
5420129	-1.06001	3.19435e-06	0.000249725	C1ORF88
7570682	-1.2221	3.41712e-06	0.000259329	CCDC37
5310066	-1.10933	3.42086e-06	0.000259329	SCARNA11
2120113	-1.42548	3.45653e-06	0.00026043	DCDC2B
6620041	-1.05893	3.49423e-06	0.000261067	C2ORF77
4810524	-1.32256	3.49596e-06	0.000261067	EFHB
5310286	-1.16438	3.56743e-06	0.000264476	SPA17
2000037	-1.08631	3.57686e-06	0.000264476	SPEF1
3450703	-1.19391	3.67635e-06	0.0002705	CDH29
990468	-1.18734	3.77797e-06	0.000275279	SPATS1
2030564	-1.05039	3.79943e-06	0.000275505	MORN1
6940008	-1.18788	3.82863e-06	0.000276953	PNLDC1
1090767	-1.14076	3.89032e-06	0.000279396	C16ORF71
2360386	-1.15875	3.9192e-06	0.000279502	WDR78
3870100	-1.03892	3.91973e-06	0.000279502	KLHDC9
4900612	-1.16431	4.1298e-06	0.000287552	DNAH1
6100754	-1.22335	4.22092e-06	0.000289631	C1ORF158
3800491	-1.11236	4.49052e-06	0.000303616	CXORF22
7210482	-1.28045	4.50494e-06	0.000303906	CCDC114
7150433	-1.08216	4.64522e-06	0.000311271	TCTEX1D2
4120445	-1.17935	4.71501e-06	0.000314544	EFCAB1
3140523	-1.15139	4.79844e-06	0.000317289	DYX1C1
2600424	1.31876	4.85728e-06	0.000319782	SAA1
5420289	-1.07762	4.89397e-06	0.000320779	OSCP1
6900739	-1.19718	4.95588e-06	0.000322831	CC2D2A
1340471	-1.06098	4.96226e-06	0.000322831	CCDC135
6280592	-1.07123	5.03837e-06	0.000325736	NWD1
3450689	-1.26409	5.1497e-06	0.000330329	TUBA4
6110707	-1.33988	5.24888e-06	0.000334546	DNAH12L
3830563	-1.08431	5.27537e-06	0.000335523	EFHC2
940632	-1.12165	5.45879e-06	0.000345088	SPAG8
6350538	-1.0333	5.71489e-06	0.000355936	LOC387885
2710152	-1.0018	5.77531e-06	0.000358212	ODF3B
840634	-1.08371	6.19583e-06	0.000375755	ZMYND12
4200274	-1.21348	6.26382e-06	0.00037835	ARMC4
510167	-1.24209	6.35579e-06	0.000380851	FRMPD2
2120161	-1.08073	6.53924e-06	0.000386483	C9ORF116
4260615	-1.01531	6.54565e-06	0.000386483	MGC20983
2640168	-1.20139	6.57871e-06	0.000386483	GRIN3B
1850477	-1.23444	6.6013e-06	0.000387053	CCDC153
4180544	-1.12343	6.68709e-06	0.000389043	ROPN1L
5340725	-1.12866	6.7495e-06	0.000391159	DYNLRB2
7550021	-1.05385	6.84092e-06	0.000394932	TTC25
2850079	-1.20148	6.97332e-06	0.00040004	C10ORF107
6040500	-1.14396	7.41316e-06	0.000415193	WDR16
1190239	-1.01124	7.59299e-06	0.000421997	C6ORF154
6860634	-1.20557	7.78601e-06	0.000429225	KCNRG
4250296	-1.15612	7.84959e-06	0.000429225	TCTEX1D4
430722	-1.08859	8.03741e-06	0.000436625	FAM154B
620162	-1.20087	8.13897e-06	0.000439446	CAPSL
4210746	-1.07979	8.62749e-06	0.000454796	PACRG
4540066	-1.09316	8.63756e-06	0.000454796	ZMYND10
4850241	-1.12196	8.65796e-06	0.000454796	RSHL3
6270246	-1.25262	8.78076e-06	0.000458432	C9ORF171
4180026	-1.21927	9.39743e-06	0.000481418	CXORF41
6290653	-1.17043	9.62283e-06	0.000487237	C11ORF66
7400279	-1.26262	9.62396e-06	0.000487237	CCNA1
130079	-1.11497	9.89729e-06	0.000493549	CCDC11
1570487	-1.09174	1.02965e-05	0.00050498	WDR16
2750402	-1.10554	1.08083e-05	0.000521647	C6ORF225
2650474	-1.05239	1.09675e-05	0.00052595	CAPS
4850703	1.06987	1.11303e-05	0.000531212	SLC16A14
4560707	-1.14186	1.12249e-05	0.000534029	FAM183A
2690035	-1.11938	1.19095e-05	0.000556114	C9ORF24
6330358	-1.03271	1.19129e-05	0.000556114	C9ORF98
5420296	-1.08484	1.23816e-05	0.000571687	WFDC6
2470528	-1.08701	1.24815e-05	0.000572082	C9ORF116
2760386	-1.05054	1.25633e-05	0.000572775	C6ORF165
3170288	-1.26338	1.25822e-05	0.000572775	C13ORF30
1300437	-1.12635	1.28203e-05	0.000581366	LRTOMT
7330615	-1.05228	1.28564e-05	0.000581801	VWA3B
4390040	-1.50206	1.42736e-05	0.000625405	MORN5
2570228	-1.13335	1.43816e-05	0.000626612	C20ORF85
5390717	-1.15816	1.48106e-05	0.000637588	LOC643037
6770446	-1.0302	1.48247e-05	0.000637588	SPAG6
6860424	1.25619	1.5356e-05	0.000649278	SERPINB4
3940392	-1.06913	1.54522e-05	0.000649687	KIAA0367
2470113	-1.15425	1.54887e-05	0.00065001	EFHB
6420008	-1.12262	1.64507e-05	0.000671648	PROS1
130564	-1.01738	2.03068e-05	0.000782554	LOC100134242
3930735	-1.05052	2.14739e-05	0.000814977	DYDC1
6650215	-1.10485	2.17065e-05	0.000820354	C9ORF24
1820692	-1.00441	2.25778e-05	0.000840927	C1ORF88
3520168	-1.04257	2.34564e-05	0.000862504	HS.579631
6040307	-1.03335	2.35269e-05	0.000862504	MORN3
2650050	-1.08172	2.43726e-05	0.00088062	HS.98959
360544	1.02208	2.45123e-05	0.000883385	MUC2
2810228	-1.07558	2.46467e-05	0.00088419	TTC29
6200537	-1.5014	2.46525e-05	0.00088419	TMEM190
1690563	1.34778	2.75698e-05	0.000957921	SAA1
3400102	-1.00377	2.7734e-05	0.000962514	LOC149069
5860709	-1.11719	2.92615e-05	0.00099168	C9ORF9
5550544	-1.19342	2.93175e-05	0.000991894	LDLRAD1
4610669	-1.12054	3.76238e-05	0.00118393	NEK2
7210477	-1.01637	4.00188e-05	0.00122169	C1ORF87
3130369	-1.00284	4.26048e-05	0.00127263	FLJ44379
4610491	-1.18238	4.34992e-05	0.00128907	LOC389394
1430519	-1.16392	5.10356e-05	0.00143723	WDR38
4540465	-1.00539	5.47649e-05	0.00150798	C11ORF70
1990661	-1.00225	5.6458e-05	0.00154462	C9ORF135
270192	-1.05102	6.24093e-05	0.00165069	AKAP14
2640292	-1.03249	7.62747e-05	0.00189393	CTGF
4060437	-1.00212	7.85953e-05	0.00194032	C11ORF70
290201	-1.15864	8.42223e-05	0.00203244	SNTN
2030176	-1.02282	8.94301e-05	0.00211894	TEKT3
4860612	-1.00306	0.000106823	0.00242548	C13ORF26
2340681	1.0127	0.000107071	0.00242586	RARRES1
1070367	1.89804	0.000110537	0.00248342	C19ORF59
5690687	-1.06529	0.000141694	0.00298502	CTGF
1410221	1.85834	0.000222247	0.00409065	S100A12
4010181	1.39993	0.000274645	0.00473841	FOLR3
6020286	1.04584	0.000463619	0.0068832	FST
6520180	1.17565	0.000567528	0.00795387	IL18RAP
6250615	1.0342	0.000625194	0.00852718	PGLYRP1
6040731	1.15827	0.000683207	0.00913581	TYRP1
4810341	1.10402	0.000866789	0.010817	CST7
7100161	1.3287	0.0012183	0.0138431	VNN2
7210136	-1.0402	0.00129735	0.014489	CD19
6020630	1.05972	0.0015328	0.0163346	MMP25
4220187	1.21426	0.00161225	0.0169408	DYSF
5860039	-1.20895	0.00164199	0.0171691	CALB2
510468	1.17475	0.00184507	0.0186999	NFE2
3060612	1.07314	0.00287602	0.025904	HK3
5270753	1.05214	0.00378812	0.0318631	ARG1
3390315	-1.11707	0.00413053	0.0339629	GSTA2
780465	1.11193	0.00470446	0.0372142	SLC11A1
5890095	1.08074	0.00484596	0.0379599	LILRA5

## Sheet: RSV Blood
IluminaID	logFC	P.Value	adj.P.Val	Gene
1260270	1.47487	2.62e-16	6.36e-12	AIM2
5360626	1.50371	1.12e-14	6.63e-11	SLC26A8
2680072	-1.38195	1.28e-14	6.63e-11	OLFM1
270240	1.64426	1.37e-14	6.63e-11	SLC26A8
6520523	1.19518	5.94e-14	1.31e-10	IL27
2030142	-1.98261	1.31e-13	2.43e-10	CLC
1580360	1.53146	1.77e-13	2.68e-10	LOC651612
5560270	1.1563	1.97e-13	2.71e-10	CARD17
3930368	1.15519	2.26e-13	2.88e-10	CARD17
4860255	1.00368	2.74e-13	3.31e-10	ASPRV1
3890609	1.45987	3.5e-13	4.04e-10	PLSCR1
2470364	-2.12525	4.1e-13	4.52e-10	PRSS33
5670465	1.38093	7.06e-13	6.58e-10	ADM
3130220	-1.41917	1.87e-12	1.42e-09	TMEM158
3390048	1.13544	2.95e-12	1.83e-09	LIMK2
3870170	1.05164	3.02e-12	1.83e-09	LOC728093
4120053	1.01	3.36e-12	1.85e-09	PFKFB3
3390121	1.69061	4.6e-12	2.28e-09	CASP5
20397	-1.19197	4.77e-12	2.31e-09	ALOX15
6020097	1.454	5.27e-12	2.46e-09	SERPINA1
7200315	-1.06072	5.48e-12	2.46e-09	FECH
1780239	-1.24818	6.04e-12	2.61e-09	OLIG2
1940307	1.55951	6.84e-12	2.86e-09	OTOF
5390427	1.17723	7.46e-12	3.06e-09	NAIP
4010181	1.21335	7.78e-12	3.14e-09	FOLR3
2120079	1.05026	9.6e-12	3.75e-09	EIF2AK2
1470382	1.35086	1.3e-11	4.66e-09	IRF7
6100022	1.0688	1.5e-11	5.04e-09	HIST2H2AC
1030431	1.3147	1.7e-11	5.42e-09	ACSL1
5670100	1.15407	1.87e-11	5.81e-09	TCN2
5890075	1.0192	2.15e-11	6.52e-09	LIN7A
2490315	1.00177	3.07e-11	8.17e-09	HS.306876
6400176	1.24026	3.49e-11	8.99e-09	IRF7
2470554	1.22724	3.72e-11	9.21e-09	KCNE1
160494	1.13958	4.05e-11	9.34e-09	AQP9
830440	1.12875	5.26e-11	1.14e-08	TLR5
610451	1.13425	5.92e-11	1.24e-08	HIST2H2AA3
7510647	1.18171	6.64e-11	1.32e-08	CACNA1E
450189	1.09303	7.1e-11	1.38e-08	XAF1
4120243	1.04962	9.03e-11	1.67e-08	PSG9
3460053	1.17509	9.64e-11	1.71e-08	SIPA1L2
5890193	1.14767	9.69e-11	1.71e-08	MS4A4A
870202	1.01716	9.69e-11	1.71e-08	TNFSF10
540520	-1.08437	1.02e-10	1.78e-08	SNORD8
7550292	-1.55422	1.05e-10	1.81e-08	SELENBP1
7000546	1.17203	1.09e-10	1.85e-08	LILRA6
6200370	1.05148	1.19e-10	1.96e-08	LILRA3
2190349	1.08433	1.2e-10	1.97e-08	KCNJ15
5340240	1.12577	1.27e-10	2.03e-08	NAIP
7610440	1.19604	1.42e-10	2.23e-08	XAF1
240594	1.61476	1.55e-10	2.39e-08	ANXA3
5290176	1.18215	1.68e-10	2.52e-08	SIGLEC1
7380221	1.15731	1.69e-10	2.52e-08	SPATS2L
2450647	-1.41025	1.86e-10	2.73e-08	KRT1
1070767	1.09307	1.87e-10	2.73e-08	OAS1
1440615	1.9066	1.97e-10	2.82e-08	OTOF
6510735	1.02816	2.46e-10	3.3e-08	DDX60L
4290148	1.10412	2.6e-10	3.38e-08	HIST2H2AA4
2100670	2.17611	2.77e-10	3.54e-08	CD177
3870338	1.60739	2.8e-10	3.56e-08	IFI44L
1030463	1.38578	2.98e-10	3.67e-08	PROK2
1570367	1.19987	3.86e-10	4.52e-08	IL18R1
3990010	1.42311	4.18e-10	4.78e-08	HS.125087
6650242	1.13504	4.47e-10	4.99e-08	IFITM3
1450608	-1.24979	4.84e-10	5.3e-08	VWCE
7610170	-1.0825	5.03e-10	5.48e-08	ITLN1
1260445	1.10026	5.44e-10	5.82e-08	SLC26A8
1850139	1.15306	5.45e-10	5.82e-08	CEACAM3
7040035	1.12181	6.04e-10	6.22e-08	OAS1
2940075	-1.04619	6.09e-10	6.22e-08	STRADB
770561	-1.08282	6.48e-10	6.41e-08	C20ORF108
6280458	1.13324	7.06e-10	6.82e-08	BCL6
5340767	1.22809	8.13e-10	7.52e-08	CEACAM1
1770133	-1.03126	9.02e-10	8.06e-08	LOC389599
1090390	1.13868	9.75e-10	8.53e-08	OAS1
520086	1.41364	1.59e-09	1.23e-07	FCGR1A
4150014	1.03742	1.64e-09	1.26e-07	CEACAM1
1070367	1.45908	1.69e-09	1.28e-07	C19ORF59
6330612	1.07112	1.75e-09	1.32e-07	LOC100133875
240722	1.13106	1.76e-09	1.32e-07	OAS2
4150543	1.03521	1.79e-09	1.34e-07	FPR2
3990170	1.25801	1.83e-09	1.34e-07	IFI27
2190671	-1.06807	1.88e-09	1.35e-07	CCR3
5700753	1.01903	2.05e-09	1.43e-07	CEACAM1
5360048	-1.33027	2.3e-09	1.58e-07	CCL23
3400392	1.02977	2.33e-09	1.6e-07	FPR2
4900435	1.09915	2.37e-09	1.61e-07	TNFSF13B
5720482	1.37246	2.43e-09	1.63e-07	HERC5
7320176	1.02368	2.46e-09	1.65e-07	CCR1
7650097	1.27692	2.66e-09	1.75e-07	OASL
2470601	1.35214	3e-09	1.9e-07	IL1RN
4230441	1.02314	3.17e-09	1.95e-07	GPR97
1010246	1.24127	3.4e-09	2.03e-07	IFI6
1470470	1.12818	3.55e-09	2.07e-07	GPR97
2570300	1.267	3.75e-09	2.15e-07	IFI44
2070646	1.07509	3.94e-09	2.25e-07	GPR84
6110343	-1.02164	4.26e-09	2.37e-07	CCL23
6620209	1.16539	4.82e-09	2.6e-07	FCGR1B
990768	1.40958	5.56e-09	2.87e-07	OAS3
4220187	1.11136	5.74e-09	2.93e-07	DYSF
6280504	-1.24717	6.29e-09	3.12e-07	LOC100008589
2100196	1.46114	6.42e-09	3.16e-07	ISG15
520408	1.63237	6.47e-09	3.16e-07	IFIT3
4920228	1.20697	6.74e-09	3.26e-07	FFAR2
2230379	1.10988	6.99e-09	3.35e-07	NAMPT
6100356	1.29853	7.07e-09	3.36e-07	ALPL
7550242	1.32813	7.45e-09	3.51e-07	HESX1
2000148	1.61216	8.67e-09	3.96e-07	IFIT1
1740360	1.29567	8.86e-09	4.02e-07	USP18
5960564	-1.21794	9.37e-09	4.19e-07	SNCA
1300465	1.57128	9.87e-09	4.33e-07	CD177
2340500	-1.0719	1.05e-08	4.48e-07	KLC3
7610053	1.02338	1.06e-08	4.49e-07	DDX60
6510170	1.62086	1.06e-08	4.49e-07	IFIT3
1820592	1.01907	1.07e-08	4.55e-07	HIST2H2AA3
5570039	1.06256	1.15e-08	4.83e-07	LOC728744
1500280	1.56567	1.16e-08	4.85e-07	IFIT3
2190139	-1.38009	1.37e-08	5.47e-07	CA1
5570398	1.13431	1.39e-08	5.54e-07	FCGR1C
5260424	1.02161	1.42e-08	5.62e-07	GPR97
3800204	-1.13743	1.46e-08	5.73e-07	OLFM1
6280543	1.19947	1.53e-08	5.93e-07	OASL
3060523	1.18352	1.6e-08	6.18e-07	NAMPT
3360343	1.58469	1.6e-08	6.18e-07	RSAD2
4670634	-1.19106	1.67e-08	6.38e-07	LOC100132394
5690187	-1.23063	1.7e-08	6.45e-07	EPB42
5360273	-1.08818	1.78e-08	6.7e-07	SNCA
2600747	1.38923	2.71e-08	9.29e-07	IFIT2
3060735	1.21675	2.78e-08	9.4e-07	IL1RN
5890386	1.0993	2.79e-08	9.41e-07	LOC642103
3460048	1.24684	2.8e-08	9.42e-07	LOC100130904
2710709	1.20386	2.92e-08	9.78e-07	FCGR1B
10681	-1.20122	3.54e-08	1.14e-06	LOC100131164
2120053	1.13185	4.42e-08	1.34e-06	CYP1B1
6020630	1.01829	4.47e-08	1.36e-06	MMP25
5890095	1.04609	4.58e-08	1.38e-06	LILRA5
620136	1.00066	5.66e-08	1.66e-06	LILRA5
2120152	-1.21435	1.04e-07	2.7e-06	SLC4A1
7400279	1.15092	1.28e-07	3.2e-06	CCNA1
770400	-1.31367	1.3e-07	3.24e-06	LOC653600
2360348	1.13125	1.33e-07	3.29e-06	CMPK2
4670458	1.13964	1.81e-07	4.2e-06	2004-09-01
130181	1.19417	1.82e-07	4.2e-06	ANKRD22
5910019	1.20767	1.85e-07	4.25e-06	C1QB
2510561	-1.2079	2.62e-07	5.5e-06	LOC440313
4890181	-1.07155	5.86e-07	1.05e-05	RAP1GAP
3440164	-1.10588	5.97e-07	1.06e-05	LOC642469
3520332	-1.05093	1.45e-06	2.18e-05	DPYSL5
2030309	1.20889	1.47e-06	2.19e-05	SERPING1
1050168	-1.09053	1.51e-06	2.24e-05	PI3
1230376	-1.10459	1.63e-06	2.37e-05	ALAS2
7320546	1.14946	2.24e-06	3.1e-05	LAMP3
3400270	-1.11167	2.24e-06	3.1e-05	RNF213
2480685	-1.38262	2.26e-06	3.12e-05	LOC100131726
5260270	-1.14742	2.43e-06	3.32e-05	SERPINA13

## Sheet: RSV NP
IluminaID	logFC	P.Value	adj.P.Val	Gene
7150019	1.73788	8.17031e-16	7.45912e-12	OLFML2B
6510377	1.699	8.68149e-16	7.45912e-12	TNFRSF12A
6220739	1.06712	9.28197e-16	7.45912e-12	GRAMD1B
1580195	-1.89833	1.49957e-15	7.45912e-12	LPPR3
2340706	-1.41585	1.61121e-15	7.45912e-12	P2RX6
7560487	1.64578	1.71616e-15	7.45912e-12	CD163
1850075	-1.38008	1.7393e-15	7.45912e-12	AGBL5
5220414	-1.13792	2.70058e-15	8.49375e-12	C9ORF128
360132	1.41773	2.79362e-15	8.49375e-12	LHFPL2
7150112	-1.33083	2.98561e-15	8.49375e-12	HS.311208
1260689	-1.37999	3.17845e-15	8.49375e-12	OR7E91P
60167	-1.24199	3.39524e-15	8.49375e-12	SNX26
5720180	1.37302	3.85156e-15	8.5697e-12	FZD2
630678	-1.70577	3.99653e-15	8.5697e-12	ACBD7
3390605	-1.08983	5.40153e-15	1.08103e-11	AZI1
430451	-2.48182	7.031e-15	1.24071e-11	SPAG8
4210403	1.17135	7.27735e-15	1.24071e-11	SLC1A3
6290519	1.10461	7.95448e-15	1.24071e-11	STOM
2600019	-1.39871	8.63574e-15	1.24071e-11	MB
1340192	-1.75539	9.28629e-15	1.25842e-11	REEP1
1440064	1.28417	9.64148e-15	1.25842e-11	HS.197143
2680092	2.31662	1.05971e-14	1.27857e-11	CD163
3840056	-1.34718	1.06477e-14	1.27857e-11	ERCC1
6270408	-1.18953	1.28203e-14	1.3749e-11	DERL3
20593	2.13986	1.29662e-14	1.3749e-11	CD163
2260630	-1.30798	1.35687e-14	1.3749e-11	WDR79
3130041	-1.35367	1.39472e-14	1.3749e-11	LOC729559
6900431	-1.40328	1.40286e-14	1.3749e-11	HAGHL
6960706	-1.41429	1.41979e-14	1.3749e-11	LOC647543
3060273	-2.42278	1.58635e-14	1.44902e-11	MT3
1450356	-1.28423	1.60874e-14	1.44902e-11	ERCC1
6200196	-1.26105	1.64113e-14	1.44902e-11	SLC4A8
2070220	-1.95816	2.08837e-14	1.67928e-11	C21ORF58
5360139	-2.17714	2.14782e-14	1.67928e-11	LOC100128221
5310066	-1.57642	2.18161e-14	1.67928e-11	SCARNA11
2850041	1.78348	2.25832e-14	1.69487e-11	B3GN-T6
1230722	-1.51237	2.39017e-14	1.7127e-11	ALOX15
2760112	1.02251	2.39618e-14	1.7127e-11	P2RY5
4920561	-1.60935	2.53671e-14	1.77098e-11	MB
4210463	-1.44641	2.83526e-14	1.78223e-11	IFT122
360292	-2.00773	2.88059e-14	1.78223e-11	SCARNA13
2680189	2.26549	2.88167e-14	1.78223e-11	LAG3
4920040	1.70312	2.92161e-14	1.78223e-11	DEFB1
2600403	-1.33606	2.9562e-14	1.78223e-11	SCARNA8
1030008	1.48593	2.96841e-14	1.78223e-11	TGFB3
240386	-1.10385	3.37965e-14	1.98935e-11	LOC100132439
3060703	-1.49121	4.88529e-14	2.7671e-11	LOC81691
5890193	1.70008	5.05338e-14	2.80931e-11	MS4A4A
7040184	-1.27454	5.56505e-14	3.03751e-11	CCDC34
2030440	-1.91925	6.07768e-14	3.20091e-11	LOC222967
6510379	-1.45776	6.71434e-14	3.44054e-11	RSPH10B2
2600424	1.91767	7.53671e-14	3.67824e-11	SAA1
5910019	1.51647	7.76358e-14	3.69941e-11	C1QB
670398	-1.52996	9.47178e-14	4.06204e-11	CNIH2
5720682	1.1039	1.00286e-13	4.24026e-11	TMEM176A
7040035	1.54392	1.06786e-13	4.39139e-11	OAS1
5810324	-1.88471	1.08865e-13	4.41638e-11	RSPH10B
5690017	-1.61454	1.25742e-13	4.90232e-11	LOC100132288
2470128	-1.31906	1.33353e-13	4.99446e-11	LOC729887
5080343	-1.67667	1.36424e-13	4.99446e-11	C21ORF129
6900739	-1.80792	1.49092e-13	5.26999e-11	CC2D2A
5700224	-1.63446	1.49217e-13	5.26999e-11	IFT57
4480348	-1.28523	1.55992e-13	5.37056e-11	FBXW9
4070309	-1.15378	1.57431e-13	5.37056e-11	YBX2
7160176	-1.55478	1.69689e-13	5.59789e-11	HS.531817
1990601	-1.26184	1.74983e-13	5.70978e-11	DZIP1L
4060360	-1.68373	1.83032e-13	5.84011e-11	RSPH10B
610424	-1.28536	1.91288e-13	5.92007e-11	CROCC
670543	-1.29346	1.98324e-13	6.01382e-11	C11ORF16
3850333	-1.4041	2.02182e-13	6.05786e-11	ARHGEF4
5310402	1.62001	2.03812e-13	6.05786e-11	FPR3
5420296	-1.98825	2.06992e-13	6.09206e-11	WFDC6
1710538	-1.06494	2.1241e-13	6.19082e-11	PCSK4
4200209	-1.0241	2.15165e-13	6.21081e-11	RBKS
5860709	-1.71106	2.34069e-13	6.629e-11	C9ORF9
3830400	-1.62719	2.37711e-13	6.63924e-11	OSCP1
1230450	-1.34817	2.38853e-13	6.63924e-11	TTC12
4890598	1.28246	2.55056e-13	6.96072e-11	BRSK1
6510403	-1.04934	2.6707e-13	7.2111e-11	LGSN
20397	-1.79239	2.69904e-13	7.2111e-11	ALOX15
2230746	-1.09019	2.72975e-13	7.2111e-11	ABCC2
5270343	-1.33871	2.73839e-13	7.2111e-11	IQCC
7550066	1.15924	2.87489e-13	7.5047e-11	MERTK
580240	-1.47658	3.16797e-13	8.04245e-11	TTC21A
6480451	-1.8632	3.18805e-13	8.04245e-11	MAPK15
7050471	-1.13799	3.31307e-13	8.28819e-11	CCDC41
7650433	1.08376	3.38036e-13	8.38665e-11	TIMP1
2030148	-1.55112	3.45001e-13	8.48928e-11	WDR54
2260129	1.32742	3.54946e-13	8.663e-11	MS4A6A
1230672	1.99413	3.90235e-13	9.44747e-11	TFF1
6760014	-1.42433	4.01645e-13	9.59887e-11	LOC100128292
7160414	-1.24628	4.13289e-13	9.69703e-11	C7ORF63
6200669	1.11116	4.13464e-13	9.69703e-11	HIST1H2BD
7400768	1.29107	4.19092e-13	9.72636e-11	PTPRH
6940270	1.36348	4.21195e-13	9.72636e-11	MUC13
2490360	-1.23974	4.24873e-13	9.73641e-11	GLB1L
1030133	-1.53013	4.34643e-13	9.88483e-11	FAM164C
1070014	1.15198	4.48976e-13	1.0134e-10	CSF1R
1710253	-2.02297	4.55642e-13	1.0169e-10	DNHD2
4200551	-1.04526	4.57299e-13	1.0169e-10	LOC132241
2640671	-1.03985	4.61137e-13	1.01789e-10	LOC642342
4220215	-1.20768	4.80205e-13	1.0371e-10	DYNC2H1
3290577	-1.72672	4.83674e-13	1.03714e-10	CCDC74A
3840445	1.76088	5.04744e-13	1.07464e-10	KRT17
580491	1.34392	5.12573e-13	1.08178e-10	FLNC
7570110	-1.22114	5.15305e-13	1.08178e-10	SNORA7B
290730	1.00993	5.62015e-13	1.16357e-10	HIST1H2BD
10523	-2.03861	5.69148e-13	1.17026e-10	LRRC23
1090390	1.59757	6.0429e-13	1.21814e-10	OAS1
3990561	-1.69967	6.04609e-13	1.21814e-10	LY6H
6110707	-1.81445	6.31213e-13	1.26327e-10	DNAH12L
2640010	-1.67584	6.45785e-13	1.28387e-10	LOC727768
2230762	-1.0529	6.682e-13	1.30385e-10	LOC100133506
430181	1.22915	6.68863e-13	1.30385e-10	SEMA3B
5890100	1.01311	6.77546e-13	1.30995e-10	STX19
1440341	1.4602	6.8841e-13	1.31631e-10	C1QC
3390438	1.43431	7.17907e-13	1.36402e-10	PLA2G7
2030465	-1.20731	7.53439e-13	1.41364e-10	TNNI3
520142	-1.18568	7.68094e-13	1.43218e-10	LOC729704
6180706	-1.66053	8.14222e-13	1.49042e-10	LY6H
6960220	-1.17003	8.41009e-13	1.51915e-10	RPL32
1070767	1.41496	8.45099e-13	1.51915e-10	OAS1
3710543	-1.43203	8.74312e-13	1.52211e-10	TP53AIP1
1510463	-1.35201	8.77166e-13	1.52211e-10	KIAA1751
4810128	1.04398	9.21669e-13	1.58029e-10	PHLDA2
3520612	-1.6928	9.26483e-13	1.58029e-10	C19ORF51
3180445	-1.2194	9.59418e-13	1.62675e-10	C14ORF79
3390255	-1.04708	9.64563e-13	1.62675e-10	HYDIN
3800491	-1.21944	9.93051e-13	1.65619e-10	CXORF22
7330189	-1.04071	1.03086e-12	1.70035e-10	REEP2
6450661	-1.27989	1.06046e-12	1.72401e-10	ANKRD20A1
990367	-1.38066	1.06774e-12	1.72401e-10	C6ORF103
7380445	-1.50424	1.06818e-12	1.72401e-10	LRRC49
1260296	-1.06122	1.11658e-12	1.78296e-10	MAP6
7100136	-1.23794	1.1316e-12	1.78857e-10	HES2
2680564	-1.68017	1.16161e-12	1.81697e-10	C2ORF62
1400121	1.02861	1.20126e-12	1.85886e-10	SLCO2B1
4070424	-1.61849	1.20935e-12	1.86178e-10	C16ORF93
5220093	1.65856	1.22059e-12	1.86949e-10	HAVCR2
1570687	-1.13174	1.26208e-12	1.92323e-10	IFT122
840433	-1.71705	1.30448e-12	1.9778e-10	RSPH9
4850484	-1.93209	1.33377e-12	2.00039e-10	RTDR1
4150189	1.61868	1.35813e-12	2.01837e-10	CTSL1
240035	-1.2719	1.42203e-12	2.10293e-10	RUNDC3B
270497	-1.85043	1.43288e-12	2.10858e-10	AKAP14
2370424	-1.66651	1.48055e-12	2.14716e-10	CCDC74B
1990327	-1.17787	1.50665e-12	2.17207e-10	TUBB4Q
4920202	-1.49598	1.5122e-12	2.17207e-10	MAP1A
7570133	-1.97709	1.52307e-12	2.17726e-10	C22ORF15
2600747	2.31407	1.53344e-12	2.1817e-10	IFIT2
4860427	-1.445	1.60197e-12	2.26845e-10	FAM181A
1980255	1.30399	1.66992e-12	2.33167e-10	RNF39
1820114	1.45401	1.71126e-12	2.37833e-10	LILRB4
5360156	1.40234	1.77173e-12	2.43978e-10	IFITM1
1230193	-1.0997	1.90516e-12	2.61155e-10	LOC100134081
10068	1.54888	1.97208e-12	2.66674e-10	SDS
2940685	1.05578	2.04454e-12	2.74005e-10	C1QA
6110603	-1.18616	2.0551e-12	2.74196e-10	HS.570821
3930592	-1.20227	2.13487e-12	2.79863e-10	CAP2
2970019	1.56738	2.16287e-12	2.82301e-10	HIST1H4H
1190239	-1.33362	2.22556e-12	2.88543e-10	C6ORF154
5870072	-1.34241	2.25273e-12	2.89004e-10	FLJ13305
1690192	1.25122	2.3209e-12	2.92361e-10	ADAMDEC1
6400392	-1.19399	2.36982e-12	2.95195e-10	GSTM1
5700431	-1.24057	2.42487e-12	2.973e-10	WDR90
6760541	-1.54613	2.47168e-12	3.01625e-10	TTC18
110181	1.44987	2.58769e-12	3.11978e-10	KIAA1199
6020246	-1.15722	2.60752e-12	3.13111e-10	UBXN11
1470348	-1.29813	2.75884e-12	3.24786e-10	RAGE
4070079	-1.28517	2.77397e-12	3.25291e-10	FAM164C
150259	-1.11708	2.81921e-12	3.28764e-10	LOC642282
2470184	1.35629	2.82549e-12	3.28764e-10	ADAMDEC1
6960376	-1.17646	3.01009e-12	3.42283e-10	IFT140
4850762	-1.51315	3.19813e-12	3.59489e-10	C10ORF67
780079	-1.20369	3.2093e-12	3.59489e-10	LOC654053
2350221	-1.63073	3.37978e-12	3.74393e-10	TSNAXIP1
3060482	-1.40634	3.39685e-12	3.74393e-10	KATNAL2
10392	-1.98266	3.40471e-12	3.74393e-10	LRRC23
6520241	-1.2006	3.4228e-12	3.75009e-10	FAM116B
4200674	-1.22138	3.51187e-12	3.80753e-10	IGFBP2
2000521	-1.02768	3.55283e-12	3.8228e-10	LOC100134361
5570102	1.01667	3.68985e-12	3.94721e-10	DKK1
1230162	-2.05682	3.69476e-12	3.94721e-10	LRRC48
5220278	-1.37293	3.72243e-12	3.96267e-10	ALOX15
5310014	-1.26757	3.86277e-12	4.09754e-10	LOC401052
1740180	-1.98929	3.93402e-12	4.14677e-10	CD164L2
7400743	1.42757	4.03157e-12	4.217e-10	KIAA1618
3610040	-1.06772	4.07492e-12	4.21978e-10	C9ORF93
4560129	1.12186	4.0764e-12	4.21978e-10	LGMN
4590731	-2.06274	4.15869e-12	4.249e-10	LOC400891
2260494	-1.59205	4.17612e-12	4.24973e-10	EFCAB6
6200195	-1.04965	4.19458e-12	4.2541e-10	WDR34
540041	-1.59071	4.27687e-12	4.32102e-10	CASC1
6450487	-1.61114	4.37755e-12	4.35146e-10	CCDC78
6980167	-1.8584	4.42075e-12	4.35606e-10	C21ORF121
4260386	1.55955	4.42493e-12	4.35606e-10	CTSL1
7050220	-1.02668	4.4623e-12	4.35606e-10	NMU
3360615	-1.35118	4.46924e-12	4.35606e-10	FCER1A
2650725	-1.63146	4.59861e-12	4.43891e-10	HS.249972
1450215	-1.61849	4.70873e-12	4.51617e-10	HS.147562
4610669	-1.59717	4.82786e-12	4.56899e-10	NEK2
6130168	-1.28011	4.83199e-12	4.56899e-10	GSTM2
1500546	-1.57166	5.02574e-12	4.70008e-10	C20ORF201
5670739	-1.13093	5.06959e-12	4.71915e-10	AZU1
3870202	-1.12506	5.14385e-12	4.76131e-10	GPM6B
6580441	1.22006	5.27144e-12	4.83152e-10	SLCO2B1
1010079	-1.10925	5.27894e-12	4.83152e-10	MAP1LC3A
4730520	-1.53501	5.31634e-12	4.83626e-10	MYCBPAP
990468	-1.53452	5.53612e-12	5.00519e-10	SPATS1
3120609	-1.27833	5.54964e-12	5.00519e-10	PPOX
5820053	-1.67348	5.57772e-12	5.00519e-10	C1ORF92
1690626	1.10129	5.58541e-12	5.00519e-10	CMKLR1
3930672	-1.75282	6.03596e-12	5.23698e-10	C10ORF92
940356	1.27306	6.1122e-12	5.27265e-10	IL15RA
2640068	1.00709	6.13232e-12	5.27485e-10	RNASE2
4070491	-1.01466	6.20876e-12	5.32534e-10	LOC646851
1050050	-1.06248	6.25939e-12	5.34906e-10	C9ORF45
7330392	1.08287	6.28986e-12	5.34906e-10	TAP1
510100	-1.06419	6.33754e-12	5.37438e-10	CBY1
1190040	1.21501	6.42072e-12	5.42958e-10	GIMAP8
1010246	1.73419	6.46965e-12	5.44141e-10	IFI6
3460215	-1.24989	6.47096e-12	5.44141e-10	HS.573541
6940008	-1.42884	6.52952e-12	5.47531e-10	PNLDC1
3930735	-1.32377	6.5983e-12	5.48262e-10	DYDC1
6840053	-1.09763	6.60608e-12	5.48262e-10	LOC283481
5390239	1.13792	6.69989e-12	5.54079e-10	CD80
2680059	-1.84594	6.76805e-12	5.56215e-10	DNAH3
6660072	-1.0542	6.7813e-12	5.56215e-10	LOC653337
4210047	-1.14208	6.81082e-12	5.56236e-10	C3ORF25
3370168	-1.41732	6.85412e-12	5.56236e-10	LOC146177
380259	1.90873	7.08251e-12	5.73091e-10	INDO
4920164	1.07571	7.15029e-12	5.7702e-10	SIK1
630152	1.19064	7.22047e-12	5.81122e-10	KRT23
2750039	1.12355	7.39182e-12	5.88601e-10	RBMS2
3140689	-1.24524	7.445e-12	5.89724e-10	KIAA1407
3990630	-1.72775	7.44521e-12	5.89724e-10	DCDC5
6280543	1.95035	7.46692e-12	5.89887e-10	OASL
2350482	-1.35402	7.4919e-12	5.90272e-10	SAG
4900612	-1.45341	7.52653e-12	5.90272e-10	DNAH1
2030309	1.28253	7.578e-12	5.92426e-10	SERPING1
3990433	1.10241	7.67963e-12	5.95202e-10	ADAP2
1770152	1.26062	7.69282e-12	5.95202e-10	MS4A6A
1580554	-1.03831	7.80297e-12	6.02172e-10	LRGUK
6330358	-1.42397	7.8951e-12	6.0772e-10	C9ORF98
4730059	1.71378	7.92059e-12	6.08123e-10	BATF2
3310739	-1.364	8.23216e-12	6.24966e-10	C11ORF92
7200035	-1.65846	8.26446e-12	6.24966e-10	DLEC1
5130382	-1.06344	8.3208e-12	6.27614e-10	CLDN5
6960204	-1.62815	8.37868e-12	6.30396e-10	LRRC46
4540066	-1.63563	8.50826e-12	6.38545e-10	ZMYND10
7650097	2.36705	8.53897e-12	6.39252e-10	OASL
1340471	-1.25262	8.64718e-12	6.45586e-10	CCDC135
5570731	1.32286	9.14905e-12	6.73173e-10	C8ORF4
2810300	-1.79235	9.23702e-12	6.77984e-10	DNAI1
2450653	-1.20645	9.51055e-12	6.96358e-10	SPAG17
6560482	-1.51427	9.63586e-12	7.03218e-10	EFHC1
1440615	1.83302	9.76738e-12	7.08253e-10	OTOF
5720725	1.01859	9.86757e-12	7.08784e-10	ARG2
7210482	-1.60131	9.92684e-12	7.08784e-10	CCDC114
4900040	-1.28755	1.00904e-11	7.17807e-10	C21ORF128
7000739	-1.9846	1.02097e-11	7.24575e-10	TMEM31
5570711	1.93502	1.05729e-11	7.45068e-10	IDO1
3140242	1.57288	1.06691e-11	7.48986e-10	KIR2DL3
3120093	-1.55546	1.0952e-11	7.58224e-10	EFCAB6
1300452	1.09267	1.10217e-11	7.60622e-10	LGMN
3400687	-1.19643	1.10683e-11	7.62088e-10	RP11-529I10.4
130338	1.2826	1.11644e-11	7.65197e-10	SAA1
1090338	-1.27368	1.12212e-11	7.67297e-10	MNS1
610735	-1.36561	1.13044e-11	7.68096e-10	LRRC43
520408	2.29356	1.13091e-11	7.68096e-10	IFIT3
6040577	1.22215	1.14249e-11	7.73739e-10	SLAMF8
520014	-1.12195	1.16028e-11	7.8098e-10	ISYNA1
4260286	-1.70048	1.16363e-11	7.81482e-10	WDR66
7040608	-1.14534	1.17578e-11	7.8612e-10	FAM188B
2060440	1.24015	1.19683e-11	7.94847e-10	MAFB
6420671	1.13262	1.19942e-11	7.94847e-10	GIMAP1
870072	-1.44725	1.20922e-11	7.99576e-10	MDH1B
6550274	-1.10308	1.21886e-11	8.04183e-10	LOC649679
3360270	-1.24589	1.23628e-11	8.11804e-10	TTLL13
6620121	3.49017	1.23853e-11	8.11804e-10	CCL8
2900360	1.38119	1.26891e-11	8.27325e-10	KIR2DL4
4900364	-1.63753	1.27048e-11	8.27325e-10	DNAI2
270136	-1.06	1.27564e-11	8.28887e-10	RFX2
1990403	-1.06017	1.28542e-11	8.33443e-10	LOC730704
1440400	-1.29007	1.31332e-11	8.4577e-10	CLDN22
290398	-1.6314	1.36574e-11	8.71815e-10	VWA3A
2070377	-1.45211	1.37277e-11	8.71815e-10	C2ORF70
3830349	1.53247	1.40213e-11	8.86147e-10	IL7R
2000037	-1.31693	1.40843e-11	8.88258e-10	SPEF1
1580400	-1.1546	1.4222e-11	8.92405e-10	TTC26
7040446	-1.04149	1.42392e-11	8.92405e-10	RND2
540670	1.68338	1.4305e-11	8.94283e-10	IL4I1
6100682	-1.33018	1.43288e-11	8.94283e-10	DNAL1
2750402	-1.49036	1.44056e-11	8.96086e-10	C6ORF225
6400333	1.87256	1.53969e-11	9.43298e-10	CTLA4
2810243	-1.62149	1.56391e-11	9.50336e-10	PCDP1
3060521	-1.12233	1.56408e-11	9.50336e-10	TEKT4
1110280	-1.2319	1.56701e-11	9.50336e-10	MAP6
2490215	-1.52848	1.5939e-11	9.60821e-10	SPATA18
1690678	1.10347	1.60035e-11	9.62777e-10	SIK1
4860044	-1.18784	1.60496e-11	9.63619e-10	WDR93
5360465	-1.01013	1.62971e-11	9.74581e-10	NEK10
830162	-1.1901	1.63984e-11	9.7869e-10	DNAH6
3870100	-1.25573	1.65394e-11	9.85143e-10	KLHDC9
5700373	-1.09888	1.65876e-11	9.8606e-10	TRIP13
6620307	1.86482	1.69853e-11	1.00374e-09	DUOXA2
2190079	-1.16476	1.76038e-11	1.03418e-09	KIF19
520360	1.14724	1.78112e-11	1.04432e-09	MS4A6A
6860689	-1.88428	1.8397e-11	1.06824e-09	DNAH2
2510670	-1.77438	1.85585e-11	1.07553e-09	LRRC48
3450408	-1.06516	1.87009e-11	1.0817e-09	CCDC34
2320528	-1.21499	1.93249e-11	1.10859e-09	CCDC108
6330132	1.28645	1.93505e-11	1.10859e-09	ISG20
2510403	-1.04603	1.94862e-11	1.11424e-09	HS.534680
7150433	-1.31103	1.98611e-11	1.12709e-09	TCTEX1D2
2370546	-1.22725	2.01265e-11	1.13785e-09	KIF24
4830594	-1.60408	2.02519e-11	1.14279e-09	KNDC1
6250154	-1.108	2.0387e-11	1.14517e-09	LZTFL1
2370484	-1.13419	2.04719e-11	1.14658e-09	ZFHX2
1850315	-1.19851	2.05296e-11	1.14767e-09	MUC12
5270670	-1.03118	2.2372e-11	1.23426e-09	C6ORF224
7160402	-1.13511	2.24824e-11	1.23426e-09	KLHDC9
4260615	-1.33562	2.25641e-11	1.23579e-09	MGC20983
6510170	1.85484	2.3343e-11	1.26949e-09	IFIT3
3830128	-1.02145	2.4014e-11	1.29892e-09	LRRC36
240722	1.40616	2.45088e-11	1.3162e-09	OAS2
6270215	-1.17947	2.46746e-11	1.32037e-09	LOC648585
1240142	1.27299	2.62798e-11	1.3916e-09	SAMD9
3830563	-1.49732	2.66984e-11	1.40612e-09	EFHC2
3400722	-1.21987	2.68653e-11	1.40996e-09	C7ORF57
2370228	-1.51131	2.72056e-11	1.42533e-09	CCDC65
70471	-1.43758	2.74786e-11	1.43004e-09	C21ORF58
1050195	-1.1356	2.74861e-11	1.43004e-09	KIF20A
1580315	-1.13274	2.76609e-11	1.43619e-09	LOC100134068
50296	-1.0062	2.77001e-11	1.43619e-09	FANK1
6130047	-1.43367	2.79005e-11	1.44409e-09	CCDC151
1170484	-1.40523	2.85074e-11	1.46289e-09	HYDIN
2320386	-1.29299	2.8928e-11	1.47942e-09	LOC728175
1230201	1.76561	2.90449e-11	1.48035e-09	CTLA4
7100468	1.05452	2.92077e-11	1.48613e-09	ACE2
4890338	-1.06211	2.94635e-11	1.49156e-09	AGBL2
4260280	-1.84113	3.01172e-11	1.52208e-09	C9ORF117
5420289	-1.28789	3.0169e-11	1.52214e-09	OSCP1
4010056	-1.18159	3.03269e-11	1.52243e-09	DYDC1
7560138	1.52213	3.08657e-11	1.53663e-09	PMP22
4670114	2.34355	3.14509e-11	1.55587e-09	LOC730249
1580021	-1.20684	3.14594e-11	1.55587e-09	TCTEX1D2
1690563	1.65307	3.18779e-11	1.56881e-09	SAA1
6660446	-1.24017	3.28937e-11	1.60303e-09	WDR51A
1570156	1.10051	3.31242e-11	1.60904e-09	OAS2
2760470	-1.1983	3.35487e-11	1.62703e-09	AK7
3840427	-1.20684	3.37172e-11	1.62994e-09	FAM134A
1050632	-1.16865	3.38725e-11	1.63481e-09	CCDC74B
5560292	-1.03786	3.42535e-11	1.64526e-09	LOC100130184
7610440	1.24521	3.54935e-11	1.68594e-09	XAF1
3710022	1.56538	3.60033e-11	1.70488e-09	SAA4
1780309	-1.18329	3.60626e-11	1.70488e-09	DNAJB13
6290653	-1.45786	3.6414e-11	1.71878e-09	C11ORF66
1500010	-1.32285	3.65427e-11	1.72215e-09	CDC20
2070441	-1.61975	3.67451e-11	1.72627e-09	WDR38
2100196	1.99107	3.69524e-11	1.72952e-09	ISG15
6040465	-1.18904	3.75201e-11	1.74628e-09	EPPB9
7610220	-1.75064	3.792e-11	1.75972e-09	MAP6
3140523	-1.40286	3.79418e-11	1.75972e-09	DYX1C1
2680370	-1.19854	3.80433e-11	1.75972e-09	SERPINI2
990768	1.45258	3.87025e-11	1.78198e-09	OAS3
6380148	-1.1135	3.878e-11	1.78281e-09	FAM104B
6580400	-1.46042	3.89135e-11	1.78621e-09	FLJ10781
4830632	1.06548	4.06933e-11	1.85093e-09	SLC7A7
6590577	-1.14101	4.07999e-11	1.85297e-09	FAM47E
6040709	-1.33758	4.20505e-11	1.90114e-09	CCDC19
3370093	-1.04305	4.21168e-11	1.90127e-09	ZDHHC1
7050014	-1.22985	4.24444e-11	1.91014e-09	TMEM231
70551	-1.30921	4.25042e-11	1.91014e-09	IQCG
5390131	-1.26827	4.28168e-11	1.91845e-09	DLEC1
2810326	-1.16209	4.33836e-11	1.94095e-09	WBSCR27
1470673	-1.27633	4.39747e-11	1.96155e-09	RFX2
7550360	-1.37099	4.50608e-11	2.00107e-09	HYDIN
2760386	-1.39401	4.5615e-11	2.02269e-09	C6ORF165
110333	-1.38619	4.78832e-11	2.1108e-09	LOC440585
6040156	-1.21175	4.82155e-11	2.11922e-09	C6ORF52
1500280	1.95143	4.96385e-11	2.17109e-09	IFIT3
830274	1.14388	5.00687e-11	2.18468e-09	CD55
5700753	1.23716	5.03005e-11	2.19161e-09	CEACAM1
4490278	-1.57576	5.25959e-11	2.27511e-09	C15ORF26
5700189	-1.19612	5.31332e-11	2.29505e-09	TCTN1
2760500	1.1376	5.37265e-11	2.31402e-09	CD38
830681	-1.26088	5.51378e-11	2.36684e-09	C14ORF45
6100360	1.3772	5.67357e-11	2.41589e-09	MYEOV
2810477	-1.08086	5.81731e-11	2.46661e-09	LOC550631
6620630	-1.03303	5.87756e-11	2.48513e-09	XK
4230482	-1.61578	5.91845e-11	2.49539e-09	LRTOMT
1850523	2.33742	5.94255e-11	2.50199e-09	GZMB
770044	-1.89595	6.16561e-11	2.57371e-09	FBXO15
6060594	-1.15784	6.1701e-11	2.57371e-09	B9D1
4560707	-1.4277	6.31211e-11	2.61726e-09	FAM183A
990328	1.25041	6.48607e-11	2.67094e-09	MS4A7
2000148	2.07364	6.69733e-11	2.74664e-09	IFIT1
3400386	-1.20714	6.80157e-11	2.778e-09	BBOX1
630088	-1.41974	6.90125e-11	2.80346e-09	STK33
4570672	-1.07338	7.20293e-11	2.89467e-09	TEKT2
1470441	1.66926	7.47797e-11	2.99318e-09	LOC650517
3060382	-1.17156	7.64032e-11	3.04276e-09	SNTN
2230519	-1.3668	7.69655e-11	3.06027e-09	PNMAL1
5560079	1.01425	7.84907e-11	3.10038e-09	GPBAR1
4390092	-1.06859	7.86925e-11	3.10427e-09	C1ORF129
2680332	-1.05357	8.27715e-11	3.21034e-09	CHP2
5550544	-1.56522	8.31988e-11	3.22049e-09	LDLRAD1
780333	-1.04353	8.39583e-11	3.23963e-09	TCTE1
4760703	1.37925	8.48196e-11	3.26866e-09	DDX58
5360079	1.23614	8.51528e-11	3.27729e-09	GIMAP5
6520543	-1.02943	8.56851e-11	3.28934e-09	DYNC2LI1
7050719	1.30914	8.6323e-11	3.3096e-09	C1ORF162
3060358	-1.1376	8.74975e-11	3.34183e-09	HS.545615
4010193	-1.11696	8.81612e-11	3.36289e-09	SNORA7A
4180047	-1.56828	8.89048e-11	3.38696e-09	C1ORF194
3990564	-1.18229	9.2491e-11	3.50136e-09	CCDC89
6330615	1.17211	9.56737e-11	3.6043e-09	GIMAP6
4540709	2.49214	9.56904e-11	3.6043e-09	CXCL11
4180544	-1.30609	9.64085e-11	3.62226e-09	ROPN1L
1430431	-1.35349	9.74379e-11	3.63879e-09	TEKT1
1300437	-1.39847	9.74547e-11	3.63879e-09	LRTOMT
3890523	1.40316	1.01433e-10	3.75466e-09	IL7R
5130706	-1.08679	1.01811e-10	3.76402e-09	HS.554203
5340348	1.1357	1.03027e-10	3.80426e-09	CCL18
6270553	2.62073	1.05504e-10	3.87191e-09	CXCL10
2570204	-1.26377	1.09283e-10	3.97027e-09	ATG9B
840307	-1.36096	1.10567e-10	4.00599e-09	LOC441395
4540246	1.93367	1.10625e-10	4.00599e-09	KRT16
5310286	-1.32303	1.11735e-10	4.03643e-09	SPA17
4260228	-1.69587	1.12416e-10	4.05616e-09	C10ORF79
3170136	1.30133	1.14083e-10	4.11137e-09	SAMD9L
2360156	-1.06291	1.17669e-10	4.22652e-09	RABL2B
6020451	-1.63937	1.20388e-10	4.29221e-09	RSPH1
7650672	1.27049	1.20906e-10	4.30557e-09	ANGPTL2
6420040	-1.02115	1.22392e-10	4.3379e-09	CYB5D1
3450703	-1.46096	1.23276e-10	4.36409e-09	CDH29
6400176	1.51915	1.24785e-10	4.40713e-09	IRF7
2070368	-1.02546	1.25433e-10	4.42478e-09	TUBB2C
1050414	1.67923	1.26106e-10	4.43811e-09	HAMP
4200274	-1.49665	1.3264e-10	4.63544e-09	ARMC4
2650543	-1.15378	1.33124e-10	4.64696e-09	C20ORF201
4050291	1.4424	1.33911e-10	4.66358e-09	SAA2
1090767	-1.35346	1.35545e-10	4.70942e-09	C16ORF71
5560762	-1.34243	1.40292e-10	4.84089e-09	LOC648585
5260482	-1.04355	1.40667e-10	4.84823e-09	LOC389118
6040307	-1.3127	1.4158e-10	4.87412e-09	MORN3
5220408	-1.11837	1.42254e-10	4.88421e-09	DCDC5
6100661	-1.11267	1.45368e-10	4.97599e-09	DNAH7
2360632	1.37343	1.51456e-10	5.17259e-09	CEACAM5
6770446	-1.22402	1.52575e-10	5.20489e-09	SPAG6
130181	1.37951	1.64273e-10	5.49623e-09	ANKRD22
5960673	-1.3069	1.69976e-10	5.65081e-09	FAM92B
6400255	-1.71332	1.70177e-10	5.65122e-09	DNAH9
3710176	-1.4225	1.70776e-10	5.66487e-09	CAPSL
4760390	-1.01326	1.74994e-10	5.77925e-09	CHST9
3370349	1.02312	1.78049e-10	5.8608e-09	CFB
450189	1.16302	1.79489e-10	5.88239e-09	XAF1
1940543	-1.25375	1.80972e-10	5.91806e-09	LRRIQ1
4900561	1.04381	1.81405e-10	5.91961e-09	PSG1
6760450	-1.38864	1.8163e-10	5.91961e-09	CAPS
1450427	1.05585	1.84519e-10	6.00138e-09	RTP4
7510132	1.87791	1.87914e-10	6.09199e-09	OLR1
6110445	-1.17638	1.88643e-10	6.09919e-09	DKFZP781N1041
130070	-1.16571	1.9012e-10	6.13039e-09	IFT172
6650593	-1.29975	1.90423e-10	6.1336e-09	CEL
3140372	-1.0775	1.91001e-10	6.14562e-09	NPHP1
1470148	-1.54845	1.92651e-10	6.18883e-09	CCDC81
5050402	1.10383	1.9331e-10	6.19996e-09	HIST1H2BK
2470528	-1.24786	2.01032e-10	6.39299e-09	C9ORF116
3940520	1.26802	2.03259e-10	6.45016e-09	NT5C3
2140626	-1.05596	2.03639e-10	6.45537e-09	MEIG1
4120445	-1.43662	2.06164e-10	6.52853e-09	EFCAB1
4570441	1.27374	2.09534e-10	6.62127e-09	IFIH1
1510731	-1.30648	2.17726e-10	6.82981e-09	KIAA1875
4880010	1.81383	2.27669e-10	7.0825e-09	ZBP1
5910241	-1.25659	2.3428e-10	7.24314e-09	ZBBX
4920112	-1.06464	2.35327e-10	7.26803e-09	KIAA0319
1260474	1.27757	2.35732e-10	7.27306e-09	KRT17P3
2030564	-1.13504	2.36495e-10	7.28911e-09	MORN1
5220139	-1.66493	2.38021e-10	7.32108e-09	FLJ23834
3440619	-1.07835	2.38566e-10	7.33035e-09	LOC134121
4390040	-2.01753	2.39163e-10	7.3404e-09	MORN5
5290463	-1.21107	2.4421e-10	7.45797e-09	NME5
4150270	1.26192	2.48101e-10	7.55374e-09	ANKRD22
3130369	-1.07084	2.48949e-10	7.57188e-09	FLJ44379
6350349	-1.2761	2.49819e-10	7.58299e-09	YSK4
540546	-1.98456	2.57588e-10	7.79444e-09	KRT4
6290168	-1.12507	2.57824e-10	7.79444e-09	C10ORF116
2120161	-1.24544	2.58814e-10	7.8165e-09	C9ORF116
6200187	-1.22614	2.60222e-10	7.83823e-09	TNFAIP8L1
6380280	-1.5143	2.61864e-10	7.8769e-09	STOML3
780386	-1.19625	2.63541e-10	7.91152e-09	DPY19L2
7610053	1.06722	2.654e-10	7.94347e-09	DDX60
870669	-1.0656	2.74025e-10	8.17716e-09	LRRC56
3170270	1.23934	2.77491e-10	8.25639e-09	PDZK1IP1
3420750	-1.12092	2.81058e-10	8.33732e-09	RIBC2
7550192	1.30534	2.81698e-10	8.33889e-09	SLC16A10
7550242	1.86127	2.81803e-10	8.33889e-09	HESX1
6510014	-1.31514	2.95319e-10	8.66617e-09	C1ORF189
6960022	-1.14846	3.09232e-10	9.03031e-09	2005-09-01
6350538	-1.07854	3.16e-10	9.15667e-09	LOC387885
1400274	1.31573	3.24038e-10	9.35524e-09	IL32
6330301	-1.32578	3.24099e-10	9.35524e-09	FLJ16686
4150014	1.22013	3.35528e-10	9.61325e-09	CEACAM1
2710735	1.03237	3.36678e-10	9.62579e-09	RASD1
630091	1.13482	3.3986e-10	9.69394e-09	NCOA7
6770463	-1.06598	3.45852e-10	9.82258e-09	CCDC103
1980279	-1.34802	3.51658e-10	9.96864e-09	LOC728460
4670193	1.65566	3.55639e-10	1.00675e-08	PRF1
1710152	-1.09662	3.65894e-10	1.02848e-08	ARMC2
2360563	-1.14024	3.70164e-10	1.03625e-08	NSUN7
1850477	-1.35493	3.70384e-10	1.03625e-08	CCDC153
5690270	1.49675	3.75631e-10	1.04218e-08	GPRC5A
6840035	1.51963	3.76678e-10	1.04412e-08	GBP1
2350477	-1.11861	3.80938e-10	1.05496e-08	LRRC6
2140719	1.12544	3.84619e-10	1.06079e-08	KIR2DL4
6020671	-1.02957	3.91588e-10	1.07749e-08	RBM20
1010739	-1.35968	3.95946e-10	1.08849e-08	C3ORF15
2760102	-1.35882	4.03945e-10	1.10585e-08	ANKMY1
5960343	1.15988	4.0734e-10	1.11268e-08	PRIC285
6650242	1.07847	4.13003e-10	1.12406e-08	IFITM3
1500092	-1.13487	4.24075e-10	1.14898e-08	LOC100129268
7160037	-1.2755	4.28168e-10	1.15697e-08	USP13
430722	-1.45958	4.28181e-10	1.15697e-08	FAM154B
4850241	-1.25023	4.46369e-10	1.1975e-08	RSHL3
2190148	1.54415	4.50985e-10	1.20772e-08	GBP1
7320561	1.20183	4.57723e-10	1.22358e-08	OAS2
5720482	1.54456	4.6306e-10	1.23455e-08	HERC5
2450427	1.38985	4.66026e-10	1.24136e-08	NKG7
5080279	-1.29495	4.91626e-10	1.29752e-08	OSTBETA
650717	-1.12298	4.94118e-10	1.30232e-08	C22ORF23
6220309	-1.11907	4.99008e-10	1.3129e-08	KCNH3
7050215	-1.22361	5.08823e-10	1.33521e-08	C1ORF110
6100754	-1.20668	5.24615e-10	1.3671e-08	C1ORF158
1820379	1.2559	5.27047e-10	1.36986e-08	PTGDS
3370735	-1.17867	5.3625e-10	1.39017e-08	LOC730877
4060437	-1.29936	5.36786e-10	1.39036e-08	C11ORF70
5550176	-1.28138	5.42614e-10	1.40183e-08	C4ORF22
2340647	-1.20506	5.4985e-10	1.41521e-08	LOC649987
3370180	-1.6479	5.69139e-10	1.45129e-08	BEST4
6760561	-1.27395	5.69492e-10	1.45129e-08	RGS22
5570341	-1.0191	5.76447e-10	1.46652e-08	IQUB
1820594	1.5144	5.77679e-10	1.46841e-08	HBEGF
3360148	-1.01384	5.79983e-10	1.47177e-08	CLDN8
3940014	-1.22944	5.82841e-10	1.47528e-08	GLB1L2
2850079	-1.28718	5.86676e-10	1.48313e-08	C10ORF107
5870431	-1.15401	5.89088e-10	1.48609e-08	NSUN7
3190731	-1.16258	5.94758e-10	1.49536e-08	WDR78
7320129	-1.27474	6.18308e-10	1.54551e-08	RAB36
5910767	1.40148	6.23599e-10	1.55615e-08	TNFRSF6B
2630195	1.01232	6.36001e-10	1.58446e-08	VAMP5
6420008	-1.63457	6.44596e-10	1.60321e-08	PROS1
6040521	-1.02305	6.54551e-10	1.62125e-08	ZNF273
3390735	-1.13341	6.7253e-10	1.66167e-08	ADPRHL1
2360348	1.24826	6.92984e-10	1.70659e-08	CMPK2
2570228	-1.28351	7.06881e-10	1.73797e-08	C20ORF85
3710243	1.19454	7.21055e-10	1.76992e-08	ZC3HAV1
4250296	-1.28134	7.22292e-10	1.7715e-08	TCTEX1D4
7000494	-1.31672	7.3165e-10	1.79153e-08	FAM81A
4200180	-1.06016	7.33447e-10	1.79447e-08	LOC441054
1440736	1.00554	7.58125e-10	1.84882e-08	LDLR
840634	-1.19367	7.70357e-10	1.87256e-08	ZMYND12
6180743	1.01903	7.90183e-10	1.9038e-08	LAIR2
2070037	1.36064	7.96884e-10	1.91533e-08	ICOS
5130528	-1.15705	7.97727e-10	1.91582e-08	SPEF2
4880626	1.28204	8.16197e-10	1.95705e-08	GIMAP4
1850242	-1.32818	8.69638e-10	2.05888e-08	ARMC3
3170091	1.18772	8.85582e-10	2.08992e-08	GIMAP7
4480497	1.2444	8.86233e-10	2.08992e-08	SIGLEC10
2510220	1.14862	8.90572e-10	2.09851e-08	IFI35
5700725	1.22943	9.19699e-10	2.15194e-08	EPSTI1
940632	-1.22306	9.30331e-10	2.17005e-08	SPAG8
730156	1.15437	9.33453e-10	2.17564e-08	ICAM2
620162	-1.41351	9.86913e-10	2.27551e-08	CAPSL
3130307	1.03881	9.98028e-10	2.29585e-08	TYMP
7570682	-1.33313	1.01504e-09	2.32962e-08	CCDC37
130564	-1.12115	1.03074e-09	2.36385e-08	LOC100134242
1770598	1.15783	1.05018e-09	2.40476e-08	KLRD1
1260270	1.4899	1.05368e-09	2.41093e-08	AIM2
6130324	-1.03132	1.08003e-09	2.46746e-08	ARMC2
2710564	1.18843	1.1097e-09	2.52755e-08	DUOX2
2750014	-1.03313	1.13502e-09	2.57936e-08	LOC220115
4010768	1.13597	1.16594e-09	2.64163e-08	CTLA4
130079	-1.40008	1.1876e-09	2.67858e-08	CCDC11
20452	1.09281	1.21052e-09	2.72413e-08	TYMP
1980524	1.51245	1.24712e-09	2.79393e-08	GBP4
4560541	1.08251	1.25276e-09	2.80447e-08	MLKL
3440754	1.48518	1.27117e-09	2.83747e-08	IL32
3710068	1.2953	1.28276e-09	2.8546e-08	WARS
1070646	-1.33897	1.30734e-09	2.90035e-08	SCG3
2120113	-1.59092	1.35164e-09	2.97917e-08	DCDC2B
70403	-1.10697	1.36382e-09	2.99918e-08	C14ORF45
2490500	-1.07406	1.4214e-09	3.1101e-08	PIH1D2
730491	1.03486	1.49528e-09	3.24337e-08	C1ORF116
6110020	1.05261	1.49759e-09	3.24603e-08	USP41
6330091	1.21575	1.51506e-09	3.2768e-08	CD7
3990075	-1.23554	1.56934e-09	3.37345e-08	USP13
2690435	1.30696	1.57473e-09	3.38151e-08	IFIT1
5490470	1.30467	1.57635e-09	3.38255e-08	MX2
4540465	-1.18254	1.60125e-09	3.42375e-08	C11ORF70
2900221	-1.22924	1.6172e-09	3.45381e-08	LRRC18
3390594	1.08576	1.63418e-09	3.48672e-08	KLRD1
3870338	1.41617	1.69044e-09	3.58637e-08	IFI44L
2370010	1.49059	1.72435e-09	3.64542e-08	GZMH
7200484	-1.44009	1.77071e-09	3.73029e-08	PZP
4610491	-1.34901	1.78504e-09	3.75521e-08	LOC389394
3930605	1.1673	1.82066e-09	3.81646e-08	CYR61
4180333	-1.12294	1.83625e-09	3.84217e-08	C6ORF165
380341	-1.04277	1.97872e-09	4.07976e-08	KCNRG
2630519	-1.16524	1.99309e-09	4.09812e-08	RSHL3
5090671	1.18909	2.01225e-09	4.13468e-08	GDF15
7210255	-1.02227	2.05661e-09	4.19282e-08	IQCD
6980133	1.01516	2.0573e-09	4.19282e-08	HS.537991
6400131	1.14054	2.06403e-09	4.20084e-08	CYP24A1
3360343	1.93949	2.08117e-09	4.22998e-08	RSAD2
6620041	-1.15874	2.10443e-09	4.26859e-08	C2ORF77
5810685	1.20817	2.18504e-09	4.42313e-08	THBS1
2120678	-1.01197	2.27784e-09	4.56481e-08	MLF1IP
5340725	-1.38948	2.31296e-09	4.62285e-08	DYNLRB2
3060112	-1.63078	2.35225e-09	4.67955e-08	C3ORF16
5570022	-1.44261	2.36671e-09	4.70209e-08	LOC100134170
3520259	-1.25603	2.3744e-09	4.71426e-08	LOC730202
1770072	1.72473	2.40873e-09	4.77295e-08	IRG1
3830681	1.91064	2.53495e-09	5.00653e-08	KRT6A
5080021	1.02083	2.62966e-09	5.16301e-08	BIRC3
6200309	-1.07126	2.65221e-09	5.1979e-08	DNALI1
2360386	-1.27414	2.781e-09	5.4001e-08	WDR78
240053	1.01911	2.82921e-09	5.47249e-08	GCH1
6290239	-1.26392	2.89565e-09	5.57046e-08	ATP6V1B1
6580403	-1.04472	2.90079e-09	5.57501e-08	FAM179A
7570673	1.02941	3.16822e-09	6.01745e-08	UPP1
2640392	1.1557	3.18097e-09	6.02305e-08	TNFRSF6B
7000685	-1.02239	3.2166e-09	6.07311e-08	C1ORF192
620403	1.30334	3.46701e-09	6.46859e-08	LOC400759
4640398	-1.02038	3.59725e-09	6.68809e-08	C6ORF97
7400008	-1.09116	3.63899e-09	6.74336e-08	HHATL
4210465	1.13638	3.70595e-09	6.8379e-08	CD86
6840767	1.0623	3.72463e-09	6.86392e-08	FRMD3
3450689	-1.15163	3.8484e-09	7.03587e-08	TUBA4
1010132	1.14151	3.91509e-09	7.14473e-08	RARRES1
630521	1.1259	3.94808e-09	7.19184e-08	CX3CL1
1850674	1.12865	3.99798e-09	7.2651e-08	TRIM31
1300735	-1.22998	4.02923e-09	7.31282e-08	C10ORF95
1240041	-1.1402	4.04411e-09	7.33118e-08	GAS2L2
3800273	-1.03205	4.06233e-09	7.35531e-08	LOC730994
3450180	1.41174	4.13063e-09	7.45202e-08	OAS1
360114	-1.09784	4.23658e-09	7.62026e-08	CTXN1
2650474	-1.19783	4.29828e-09	7.71275e-08	CAPS
2630131	1.81346	4.40154e-09	7.86588e-08	IL28A
4180026	-1.3635	4.62818e-09	8.19225e-08	CXORF41
5290519	-1.0605	4.72074e-09	8.33627e-08	LRRC34
4810524	-1.30093	4.73945e-09	8.36439e-08	EFHB
2480730	-1.10769	4.80505e-09	8.4609e-08	ACSBG1
4860133	-1.02124	4.86541e-09	8.5565e-08	CCDC146
1500431	-1.05037	4.90152e-09	8.59985e-08	SPATA4
2710709	1.61466	4.91565e-09	8.61961e-08	FCGR1B
6580041	1.60541	5.17794e-09	8.99548e-08	GNLY
4860224	1.13069	5.21784e-09	9.05955e-08	WARS
1850066	-1.10373	5.39422e-09	9.33339e-08	C4ORF47
7320370	1.02745	5.52026e-09	9.51857e-08	STAT4
830465	-1.14502	5.52503e-09	9.52132e-08	CCDC33
1990300	1.48855	5.67369e-09	9.71616e-08	SOCS1
130056	-1.25483	5.83951e-09	9.95469e-08	C20ORF96
10193	-1.09333	5.85417e-09	9.97402e-08	GAS2L2
6840291	-1.44274	5.91176e-09	1.00459e-07	FOXN4
510167	-1.35778	5.93352e-09	1.00635e-07	FRMPD2
6020286	1.26646	6.0621e-09	1.02526e-07	FST
4290189	1.30234	6.12177e-09	1.03419e-07	P8
160681	-1.11019	6.28301e-09	1.05549e-07	C20ORF26
6650215	-1.20566	6.33982e-09	1.06325e-07	C9ORF24
840678	1.16872	6.61499e-09	1.10079e-07	ENPP2
4830494	-1.31885	6.72601e-09	1.11638e-07	CCDC17
7320546	1.16919	6.91826e-09	1.14302e-07	LAMP3
5570398	1.2607	7.09655e-09	1.16895e-07	FCGR1C
6290400	1.02467	7.25036e-09	1.19068e-07	CD247
7570064	-1.08248	7.36289e-09	1.20586e-07	C11ORF88
5420129	-1.18913	7.4724e-09	1.22047e-07	C1ORF88
2640767	-1.00763	7.58273e-09	1.23494e-07	LOC646100
7400279	-1.34819	7.71642e-09	1.25309e-07	CCNA1
6580600	-1.18172	7.93303e-09	1.28383e-07	PACRG
5260019	-1.21929	8.07015e-09	1.30251e-07	CES8
5360064	1.57158	8.10981e-09	1.30744e-07	GNLY
520086	1.53578	8.33057e-09	1.33631e-07	FCGR1A
270152	1.19629	8.56968e-09	1.37002e-07	SLC7A5
2710575	1.95046	8.57064e-09	1.37002e-07	CD69
610201	-1.14296	8.63105e-09	1.37821e-07	HES6
1030333	2.27653	8.67474e-09	1.38445e-07	CCL2
3990619	-1.08316	8.7866e-09	1.39859e-07	TOP2A
1740360	1.25287	8.9997e-09	1.42797e-07	USP18
4040181	1.23491	9.15011e-09	1.44953e-07	NUPR1
10360	1.01249	9.45654e-09	1.49256e-07	OAS3
6860634	-1.26943	9.54793e-09	1.50382e-07	KCNRG
1990661	-1.09226	9.59801e-09	1.51013e-07	C9ORF135
7000398	1.2411	9.69629e-09	1.52399e-07	NT5C3
7330615	-1.17284	9.71794e-09	1.5266e-07	VWA3B
2650050	-1.19918	9.78464e-09	1.53627e-07	HS.98959
1470382	1.48401	9.97284e-09	1.56011e-07	IRF7
3170288	-1.34024	9.99116e-09	1.56135e-07	C13ORF30
1430634	-1.04754	1.03276e-08	1.61056e-07	MGC33556
7550021	-1.14094	1.03917e-08	1.61973e-07	TTC25
1090561	-1.11238	1.04271e-08	1.6244e-07	GSTA1
2690035	-1.21205	1.04723e-08	1.62831e-07	C9ORF24
6590538	1.07966	1.05361e-08	1.63628e-07	TF
4490176	1.45136	1.07972e-08	1.67424e-07	RGS1
4590538	-1.2517	1.13585e-08	1.74593e-07	FLJ36032
1570367	1.16996	1.17451e-08	1.79434e-07	IL18R1
3890689	1.03009	1.20272e-08	1.83091e-07	CD247
1010360	1.28958	1.25402e-08	1.89555e-07	GCH1
6520180	1.36638	1.27811e-08	1.92519e-07	IL18RAP
2370594	-1.30486	1.42672e-08	2.11821e-07	GSTA5
6770762	-1.04384	1.44315e-08	2.14048e-07	TPPP3
3290743	2.0101	1.48983e-08	2.19777e-07	IL29
7570053	1.10915	1.5188e-08	2.23578e-07	RND1
2120743	-1.32424	1.52839e-08	2.24582e-07	GSTA2
6590646	1.15446	1.55176e-08	2.27793e-07	FAM26F
5390717	-1.2155	1.55818e-08	2.28513e-07	LOC643037
4610433	1.14221	1.5878e-08	2.32064e-07	ANGPTL4
110398	-1.08413	1.59974e-08	2.3324e-07	GPR83
6290142	1.06153	1.60852e-08	2.34342e-07	LOC100008589
4040022	1.12659	1.63952e-08	2.38115e-07	CD86
1430519	-1.19934	1.67783e-08	2.42857e-07	WDR38
6480360	1.21882	1.72787e-08	2.48532e-07	TLR8
2900050	-1.11093	1.872e-08	2.65332e-07	GSTA1
840717	1.13727	1.97326e-08	2.77198e-07	CTSL1
6040500	-1.16383	2.08782e-08	2.89365e-07	WDR16
1710717	-1.16598	2.11614e-08	2.93019e-07	C2ORF39
7210392	-1.12814	2.11885e-08	2.93124e-07	LOC647169
2490152	1.15798	2.13488e-08	2.94933e-07	ENPP2
3990010	1.02086	2.2953e-08	3.13425e-07	HS.125087
2450411	1.1499	2.30864e-08	3.15025e-07	DNAJC12
2340681	1.11221	2.33093e-08	3.17777e-07	RARRES1
5720465	1.0345	2.46001e-08	3.33256e-07	DNAJC12
2470113	-1.11489	2.46211e-08	3.3339e-07	EFHB
270192	-1.22883	2.59037e-08	3.48869e-07	AKAP14
4850332	1.50929	2.59372e-08	3.49164e-07	TIMD4
3440341	1.24347	2.6301e-08	3.53428e-07	PHACTR3
290201	-1.27851	2.67214e-08	3.57476e-07	SNTN
1570487	-1.16897	2.75803e-08	3.67982e-07	WDR16
3170204	-1.01035	3.04817e-08	4.0099e-07	FOXJ1
2850554	-1.11141	3.18348e-08	4.16419e-07	HS.434467
3520168	-1.01755	3.6321e-08	4.66189e-07	HS.579631
3060612	1.33035	3.7635e-08	4.80358e-07	HK3
150364	-1.00856	3.7655e-08	4.80409e-07	MNS1
2810767	1.0107	3.79038e-08	4.82558e-07	EBI3
6280592	-1.22352	3.81549e-08	4.85137e-07	NWD1
3120259	-1.10057	3.93639e-08	4.9861e-07	PPIL6
2370639	1.05848	4.02309e-08	5.08304e-07	C6ORF150
6420736	1.04776	4.11812e-08	5.17914e-07	DNAJC12
6510735	1.00406	4.16363e-08	5.22324e-07	DDX60L
3390315	-1.61226	4.7845e-08	5.89375e-07	GSTA2
4210746	-1.10449	5.05428e-08	6.19052e-07	PACRG
6770138	-1.0109	5.59655e-08	6.74733e-07	WDR69
2190255	1.06285	5.97848e-08	7.14466e-07	TNFRSF6B
4250059	1.23992	6.13595e-08	7.30088e-07	HRASLS2
4920075	-1.31654	6.71654e-08	7.89161e-07	TGM3
7050184	-1.28973	6.95764e-08	8.12718e-07	CDC20B
6840154	-1.06795	7.12141e-08	8.30555e-07	SCGB2A1
6270246	-1.21099	8.67686e-08	9.79613e-07	C9ORF171
5700379	-1.13083	8.87419e-08	9.98139e-07	CCDC67
4670414	1.23675	9.1621e-08	1.02667e-06	TMEM140
7380719	1.86006	9.24492e-08	1.03369e-06	IGFBP6
6770259	-1.34419	1.19422e-07	1.29564e-06	FABP6
4810341	1.27001	1.22814e-07	1.3277e-06	CST7
6770370	-1.10563	1.43989e-07	1.53391e-06	DAPL1
5260176	-1.04682	1.57136e-07	1.65691e-06	GSTA1
3390612	1.06418	1.57435e-07	1.6589e-06	TLR8
6520523	1.28947	1.58918e-07	1.67276e-06	IL27
2000292	-1.13776	1.64211e-07	1.72004e-06	SCGB3A1
4830386	-1.01903	1.68282e-07	1.75349e-06	CYP2A13
4900435	1.32163	1.75361e-07	1.81905e-06	TNFSF13B
5550035	-1.15618	1.83582e-07	1.89506e-06	LRRC50
1980546	1.04106	1.92241e-07	1.97167e-06	IL28B
3130743	-1.35197	1.93745e-07	1.98642e-06	FABP6
1510669	1.39417	1.97769e-07	2.02215e-06	IFNB1
3420612	1.09818	2.3846e-07	2.37747e-06	GZMA
1510364	1.35937	2.76033e-07	2.70271e-06	GBP5
6840020	1.23536	2.92303e-07	2.84254e-06	TNFSF13B
5890095	1.34268	3.0858e-07	2.97577e-06	LILRA5
2490520	-1.00666	3.12673e-07	3.01428e-06	GSTA2
7000546	1.08438	3.24949e-07	3.11362e-06	LILRA6
2350196	1.03562	4.49328e-07	4.14658e-06	KRT6B
730414	1.06131	4.6431e-07	4.2704e-06	APOE
360544	1.19647	4.9489e-07	4.52256e-06	MUC2
2030176	-1.01882	4.95873e-07	4.53016e-06	TEKT3
6200537	-1.36345	5.46894e-07	4.94213e-06	TMEM190
7330523	1.07525	6.18488e-07	5.47377e-06	C5ORF39
5390246	1.15426	6.49026e-07	5.70034e-06	CCR7
580243	-1.0385	7.24198e-07	6.25984e-06	MS4A8B
7210136	-1.27292	7.36468e-07	6.34944e-06	CD19
6900634	1.49906	7.49796e-07	6.44444e-06	CD69
5390161	1.17959	8.25826e-07	7.029e-06	DUSP5
620136	1.14214	9.28835e-07	7.78003e-06	LILRA5
630725	1.3649	9.3496e-07	7.8226e-06	IFNG
6620209	1.2135	9.68705e-07	8.0712e-06	FCGR1B
2680056	-1.13935	1.12955e-06	9.23467e-06	CES1
540671	1.03946	1.19254e-06	9.65484e-06	LILRB2
5810095	1.00422	1.26645e-06	1.01709e-05	SERPINB2
4830471	1.03906	1.39133e-06	1.10263e-05	TNIP3
2470162	1.26071	1.59201e-06	1.24118e-05	LILRA5
4900239	1.05295	1.66271e-06	1.29178e-05	CD274
3850440	1.11856	1.75516e-06	1.35484e-05	FCER1G
4040576	1.2871	1.82511e-06	1.40307e-05	IL6
1090326	-1.04105	1.8973e-06	1.45372e-05	TIMP4
60470	1.09231	2.21425e-06	1.66387e-05	STX11
4040037	1.05609	2.29199e-06	1.71286e-05	EBI2
3390121	1.13607	2.54644e-06	1.87547e-05	CASP5
5340017	-1.35995	2.77308e-06	2.02156e-05	H19
6110037	1.47188	2.93866e-06	2.12729e-05	LILRA3
4010181	1.24503	2.97293e-06	2.14846e-05	FOLR3
4490520	1.10718	2.97544e-06	2.14977e-05	EBI2
360475	1.16082	3.29781e-06	2.34431e-05	PLAUR
6660398	1.37626	4.13461e-06	2.85729e-05	FCN1
6860392	-1.04107	4.75875e-06	3.2332e-05	UGT2B17
5340767	1.14718	4.79474e-06	3.25358e-05	CEACAM1
6290270	1.05241	6.19795e-06	4.05807e-05	MNDA
6940358	1.20443	8.01559e-06	5.09266e-05	SELL
5420450	-1.00276	8.89722e-06	5.58191e-05	UGT2B7
7320669	-1.32176	9.05651e-06	5.67355e-05	PAMR1
4590767	1.11173	3.63789e-05	0.000191093	SPRR1B
5570278	1.19998	3.72571e-05	0.000195117	CXCL9
5820626	1.21653	6.32255e-05	0.000311408	KRT6C
7210681	1.10146	0.000238771	0.0010117	LIPG
2470601	1.13299	0.000471185	0.00183629	IL1RN
2850315	-1.1269	0.000712562	0.00264971	ORM1
