# Supplementary material for: Host Transcription Profile in Nasal Epithelium and Whole Blood of Hospitalized Children Under 2 Years of Age With Respiratory Syncytial Virus Infection
Source: J Infect Dis. 2017 Sep 27;217(1):134–46. doi: 10.1093/infdis/jix519 (PMC5853303; doi:10.1093/infdis/jix519)
Supplement: Supplementary_table_3 [file jix519_suppl_supplementary_table_3.xlsx]

## Sheet: RSV severe NP
IlluminaID	Genes	Proteins	logFC	adj.P.Val	RSV Viral protein (from Dapat etal)
2850315	ORM1	NP_000598.1	-1.1269	0.00264971
6510735	DDX60L	NP_001012985.1	1.00406	5.22324e-07
5810095	SERPINB2	NP_002566.1	1.00422	1.01709e-05
1440736	LDLR	NP_000518.1	1.00554	1.84882e-08
2640068	RNASE2	NP_002925.1	1.00709	5.27485e-10
290730	HIST1H2BD	NP_619790.1	1.00993	1.16357e-10
2810767	EBI3	NP_005746.2	1.0107	4.82558e-07
2630195	VAMP5	NP_006625.1	1.01232	1.58446e-08
10360	OAS3	NP_006178.2	1.01249	1.49256e-07
5890100	STX19	NP_001001850.1	1.01311	1.30995e-10
5560079	GPBAR1	NP_001070659.1	1.01425	3.10038e-09
6980133	0	0	1.01516	4.19282e-08
5570102	DKK1	NP_036374.1	1.01667	3.94721e-10
5720725	ARG2	NP_001163.1	1.01859	7.08784e-10
6180743	LAIR2	NP_067154.1	1.01903	1.9038e-08
240053	GCH1	NP_001019242.1	1.01911	5.47249e-08
5080021	BIRC3	NP_001156.1	1.02083	5.16301e-08
3990010	0	0	1.02086	3.13425e-07
2760112	P2RY5	NP_005758.2	1.02251	1.7127e-11
3370349	CFB	NP_001701.2	1.02312	5.8608e-09
6290400	CD247	NP_000725.1	1.02467	1.19068e-07
7320370	STAT4	NP_003142.1	1.02745	9.51857e-08
1400121	SLCO2B1	NP_009187.1	1.02861	1.85886e-10
7570673	UPP1	NP_003355.1	1.02941	6.01745e-08
3890689	CD247	NP_932170.1	1.03009	1.83091e-07
2710735	RASD1	NP_057168.1	1.03237	9.62579e-09
5720465	DNAJC12	NP_068572.1	1.0345	3.33256e-07
730491	C1orf116	NP_076427.2	1.03486	3.24337e-08
2350196	KRT6B	NP_005546.2	1.03562	4.14658e-06
3130307	TYMP	NP_001107227.1	1.03881	2.29585e-08
4830471	TNIP3	NP_079149.2	1.03906	1.10263e-05
540671	LILRB2	NP_001074447.1	1.03946	9.65484e-06
1980546	IL28B	NP_742151.2	1.04106	1.97167e-06
4900561	PSG1	NP_008836.2	1.04381	5.91961e-09
4810128	PHLDA2	NP_003302.1	1.04398	1.58029e-10
6420736	DNAJC12	NP_957714.1	1.04776	5.17914e-07
6290270	MNDA	NP_002423.1	1.05241	4.05807e-05
6110020	USP41	XP_036729.4	1.05261	3.24603e-08
4900239	CD274	NP_054862.1	1.05295	1.29178e-05
7100468	ACE2	NP_068576.1	1.05452	1.48613e-09
2940685	C1QA	NP_057075.1	1.05578	2.74005e-10
1450427	RTP4	NP_071430.2	1.05585	6.00138e-09
2370639	C6orf150	NP_612450.2	1.05848	5.08304e-07
730414	APOE	NP_000032.1	1.06131	4.2704e-06
6290142	LOC100008589	0	1.06153	2.34342e-07
6840767	FRMD3	NP_777598.2	1.0623	6.86392e-08
2190255	TNFRSF6B	NP_116563.1	1.06285	7.14466e-07
3390612	TLR8	NP_057694.2	1.06418	1.6589e-06
4830632	SLC7A7	NP_003973.2	1.06548	1.85093e-09
6220739	GRAMD1B	NP_065767.1	1.06712	7.45912e-12
7610053	DDX60	NP_060101.2	1.06722	7.94347e-09
7330523	C5orf39	NP_001014301.1	1.07525	5.47377e-06
4920164	SIK1	NP_775490.2	1.07571	5.7702e-10
6650242	IFITM3	NP_066362.2	1.07847	1.12406e-08
6590538	TF	NP_001054.1	1.07966	1.63628e-07
4560541	MLKL	NP_689862.1	1.08251	2.80447e-08
7330392	TAP1	NP_000584.2	1.08287	5.34906e-10
7650433	TIMP1	NP_003245.1	1.08376	8.38665e-11
7000546	LILRA6	NP_077294.2	1.08438	3.11362e-06
3390594	KLRD1	NP_002253.1	1.08576	3.48672e-08
60470	STX11	NP_003755.2	1.09231	1.66387e-05
1300452	LGMN	NP_001008530.1	1.09267	7.60622e-10
20452	TYMP	NP_001107228.1	1.09281	2.72413e-08
3420612	GZMA	NP_006135.1	1.09818	2.37747e-06
1570156	OAS2	NP_058197.2	1.10051	1.60904e-09
1690626	CMKLR1	NP_004063.1	1.10129	5.00519e-10
3990433	ADAP2	NP_060874.1	1.10241	5.95202e-10
1690678	SIK1	NP_775490.2	1.10347	9.62777e-10
5050402	HIST1H2BK	NP_542160.1	1.10383	6.19996e-09
5720682	TMEM176A	NP_060957.2	1.1039	4.24026e-11
6290519	STOM	NP_004090.4	1.10461	1.24071e-11
7570053	RND1	NP_055285.1	1.10915	2.23578e-07
6200669	HIST1H2BD	NP_619790.1	1.11116	9.69703e-11
4590767	SPRR1B	NP_003116.2	1.11173	0.000191093
2340681	RARRES1	NP_996846.1	1.11221	3.17777e-07
3850440	FCER1G	NP_004097.1	1.11856	1.35484e-05
4560129	LGMN	NP_001008530.1	1.12186	4.21978e-10
2750039	RBMS2	NP_002889.1	1.12355	5.88601e-10
2140719	KIR2DL4	NP_002246.5	1.12544	1.06079e-08
630521	CX3CL1	NP_002987.1	1.1259	7.19184e-08
4040022	CD86	NP_787058.2	1.12659	2.38115e-07
1850674	TRIM31	NP_008959.3	1.12865	7.2651e-08
4860224	WARS	NP_004175.2	1.13069	9.05955e-08
6420671	GIMAP1	NP_570115.1	1.13262	7.94847e-10
2470601	IL1RN	NP_776214.1	1.13299	0.00183629
630091	NCOA7	NP_861447.2	1.13482	9.69394e-09
5340348	CCL18	NP_002979.1	1.1357	3.80426e-09
4010768	CTLA4	NP_005205.2	1.13597	2.64163e-08
3390121	CASP5	NP_004338.1	1.13607	1.87547e-05
840717	CTSL1	NP_001903.1	1.13727	2.77198e-07
2760500	CD38	NP_001766.2	1.1376	2.31402e-09
5390239	CD80	NP_005182.1	1.13792	5.54079e-10
6400131	CYP24A1	NP_000773.2	1.14054	4.20084e-08
1010132	RARRES1	NP_002879.2	1.14151	7.14473e-08
620136	LILRA5	NP_870994.1	1.14214	7.78003e-06
4610433	ANGPTL4	NP_647475.1	1.14221	2.32064e-07
830274	CD55	NP_000565.1	1.14388	2.18468e-09
5340767	CEACAM1	NP_001703.2	1.14718	3.25358e-05
520360	MS4A6A	NP_690590.1	1.14724	1.04432e-09
2510220	IFI35	NP_005524.1	1.14862	2.09851e-08
2450411	DNAJC12	NP_068572.1	1.1499	3.15025e-07
1070014	CSF1R	NP_005202.2	1.15198	1.0134e-10
730156	ICAM2	NP_001093256.1	1.15437	2.17564e-08
6590646	FAM26F	NP_001010919.1	1.15446	2.27793e-07
2640392	TNFRSF6B	NP_003814.1	1.1557	6.02305e-08
1770598	KLRD1	NP_031360.1	1.15783	2.40476e-08
2490152	ENPP2	NP_001035181.1	1.15798	2.94933e-07
7550066	MERTK	NP_006334.2	1.15924	7.5047e-11
5960343	PRIC285	NP_208384.2	1.15988	1.11268e-08
360475	PLAUR	NP_001005376.1	1.16082	2.34431e-05
450189	XAF1	NP_954590.1	1.16302	5.88239e-09
3930605	CYR61	NP_001545.2	1.1673	3.81646e-08
840678	ENPP2	NP_001035181.1	1.16872	1.10079e-07
7320546	LAMP3	NP_055213.2	1.16919	1.14302e-07
1570367	IL18R1	NP_003846.1	1.16996	1.79434e-07
4210403	SLC1A3	NP_004163.2	1.17135	1.24071e-11
6330615	GIMAP6	NP_001007225.1	1.17211	3.6043e-09
5390161	DUSP5	NP_004410.3	1.17959	7.029e-06
3170091	GIMAP7	NP_694968.1	1.18772	2.08992e-08
2710564	DUOX2	NP_054799.4	1.18843	2.52755e-08
5090671	GDF15	NP_004855.1	1.18909	4.13468e-08
630152	KRT23	NP_056330.3	1.19064	5.81122e-10
3710243	ZC3HAV1	NP_078901.3	1.19454	1.76992e-08
270152	SLC7A5	NP_003477.4	1.19629	1.37002e-07	NS1
360544	MUC2	NP_002448.2	1.19647	4.52256e-06
5570278	CXCL9	NP_002407.1	1.19998	0.000195117
7320561	OAS2	NP_058197.2	1.20183	1.22358e-08
6940358	SELL	NP_000646.1	1.20443	5.09266e-05
5810685	THBS1	NP_003237.2	1.20817	4.42313e-08
6620209	FCGR1B	NP_001004340.1	1.2135	8.0712e-06
1190040	GIMAP8	NP_783161.1	1.21501	5.42958e-10
6330091	CD7	NP_006128.1	1.21575	3.2768e-08
5820626	KRT6C	NP_775109.1	1.21653	0.000311408
6480360	TLR8	NP_619542.1	1.21882	2.48532e-07
6580441	SLCO2B1	NP_009187.1	1.22006	4.83152e-10
4150014	CEACAM1	NP_001020083.1	1.22013	9.61325e-09
6040577	SLAMF8	NP_064510.1	1.22215	7.73739e-10
430181	SEMA3B	NP_001005914.1	1.22915	1.30385e-10
5700725	EPSTI1	NP_150280.1	1.22943	2.15194e-08
4040181	NUPR1	NP_001035948.1	1.23491	1.44953e-07
6840020	TNFSF13B	NP_006564.1	1.23536	2.84254e-06
5360079	GIMAP5	NP_060854.2	1.23614	3.27729e-09
4670414	TMEM140	NP_060765.2	1.23675	1.02667e-06
5700753	CEACAM1	NP_001020083.1	1.23716	2.19161e-09
3170270	PDZK1IP1	NP_005755.1	1.23934	8.25639e-09
4250059	HRASLS2	NP_060348.1	1.23992	7.30088e-07
2060440	MAFB	NP_005452.2	1.24015	7.94847e-10
7000398	NT5C3	NP_001002010.1	1.2411	1.52399e-07
3440341	PHACTR3	NP_899069.1	1.24347	3.53428e-07
4480497	SIGLEC10	NP_149121.2	1.2444	2.08992e-08
4010181	FOLR3	NP_000795.2	1.24503	2.14846e-05
7610440	XAF1	NP_954590.1	1.24521	1.68594e-09
2360348	CMPK2	NP_997198.2	1.24826	1.70659e-08
990328	MS4A7	NP_996821.1	1.25041	2.67094e-09
1690192	ADAMDEC1	NP_055294.1	1.25122	2.92361e-10
1740360	USP18	NP_059110.2	1.25287	1.42797e-07
1820379	PTGDS	NP_000945.3	1.2559	1.36986e-08
1770152	MS4A6A	NP_690590.1	1.26062	5.95202e-10
5570398	FCGR1C	NP_001122061.1	1.2607	1.16895e-07
2470162	LILRA5	NP_067073.1	1.26071	1.24118e-05
4150270	ANKRD22	NP_653191.1	1.26192	7.55374e-09
6020286	FST	NP_037541.1	1.26646	1.02526e-07
3940520	NT5C3	NP_001002010.1	1.26802	6.45016e-09
4810341	CST7	NP_003641.2	1.27001	1.3277e-06
7650672	ANGPTL2	NP_036230.1	1.27049	4.30557e-09
1240142	SAMD9	NP_060124.2	1.27299	1.3916e-09
940356	IL15RA	NP_002180.1	1.27306	5.27265e-10
4570441	IFIH1	NP_071451.2	1.27374	6.62127e-09	N
1260474	KRT17P3	0	1.27757	7.27306e-09
4880626	GIMAP4	NP_060796.1	1.28204	1.95705e-08
4890598	BRSK1	NP_115806.1	1.28246	6.96072e-11
2030309	SERPING1	NP_001027466.1	1.28253	5.92426e-10
130338	SAA1	NP_000322.2	1.2826	7.65197e-10
1440064	0	0	1.28417	1.25842e-11
6330132	ISG20	NP_002192.2	1.28645	1.10859e-09
4040576	IL6	NP_000591.1	1.2871	1.40307e-05
6520523	IL27	NP_663634.2	1.28947	1.67276e-06
1010360	GCH1	NP_001019241.1	1.28958	1.89555e-07
7400768	PTPRH	NP_002833.2	1.29107	9.72636e-11
3710068	WARS	NP_776049.1	1.2953	2.8546e-08
3170136	SAMD9L	NP_689916.2	1.30133	4.11137e-09
4290189	P8	NP_036517.1	1.30234	1.03419e-07
620403	LOC400759	0	1.30334	6.46859e-08
1980255	RNF39	NP_739575.1	1.30399	2.33167e-10
5490470	MX2	NP_002454.1	1.30467	3.38255e-08
7550192	SLC16A10	NP_061063.2	1.30534	8.33889e-09
2690435	IFIT1	NP_001539.2	1.30696	3.38151e-08
7050719	C1orf162	NP_777556.1	1.30914	3.3096e-09
1400274	IL32	NP_001012654.1	1.31573	9.35524e-09
4900435	TNFSF13B	NP_006564.1	1.32163	1.81905e-06
5570731	C8orf4	NP_064515.1	1.32286	6.73173e-10
2260129	MS4A6A	NP_071744.2	1.32742	8.663e-11
3060612	HK3	NP_002106.1	1.33035	4.80358e-07
5890095	LILRA5	NP_067073.1	1.34268	2.97577e-06
580491	FLNC	NP_001449.3	1.34392	1.08178e-10
2470184	ADAMDEC1	NP_055294.1	1.35629	3.28764e-10
1510364	GBP5	NP_443174.1	1.35937	2.70271e-06
2070037	ICOS	NP_036224.1	1.36064	1.91533e-08
6940270	MUC13	NP_149038.2	1.36348	9.72636e-11
630725	IFNG	NP_000610.2	1.3649	7.8226e-06
6520180	IL18RAP	NP_003844.1	1.36638	1.92519e-07
5720180	FZD2	NP_001457.1	1.37302	8.5697e-12
2360632	CEACAM5	NP_004354.2	1.37343	5.17259e-09
6660398	FCN1	NP_001994.2	1.37626	2.85729e-05
6100360	MYEOV	NP_620123.2	1.3772	2.41589e-09
4760703	DDX58	NP_055129.2	1.37925	3.26866e-09	N
130181	ANKRD22	NP_653191.2	1.37951	5.49623e-09
2900360	KIR2DL4	NP_002246.3	1.38119	8.27325e-10
2450427	NKG7	NP_005592.1	1.38985	1.24136e-08
1510669	IFNB1	NP_002167.1	1.39417	2.02215e-06
5910767	TNFRSF6B	NP_116563.1	1.40148	1.55615e-08
5360156	IFITM1	NP_003632.3	1.40234	2.43978e-10
3890523	IL7R	XP_942460.1	1.40316	3.75466e-09
240722	OAS2	NP_002526.2	1.40616	1.3162e-09
3450180	OAS1	NP_002525.2	1.41174	7.45202e-08
1070767	OAS1	NP_058132.2	1.41496	1.51915e-10
3870338	IFI44L	NP_006811.1	1.41617	3.58637e-08
360132	LHFPL2	NP_005770.1	1.41773	8.49375e-12
7400743	KIAA1618	NP_066005.2	1.42757	4.217e-10
3390438	PLA2G7	NP_005075.2	1.43431	1.36402e-10
4050291	SAA2	NP_110381.1	1.4424	4.66358e-09
110181	KIAA1199	NP_061159.1	1.44987	3.11978e-10
4490176	RGS1	NP_002913.3	1.45136	1.67424e-07
990768	OAS3	NP_006178.2	1.45258	1.78198e-09
1820114	LILRB4	NP_001074907.1	1.45401	2.37833e-10
1440341	C1QC	NP_758957.2	1.4602	1.31631e-10
6110037	LILRA3	NP_006856.2	1.47188	2.12729e-05
1470382	IRF7	NP_004020.1	1.48401	1.56011e-07
3440754	IL32	NP_001012651.1	1.48518	2.83747e-08
1030008	TGFB3	NP_003230.1	1.48593	1.78223e-11
1990300	SOCS1	NP_003736.1	1.48855	9.71616e-08
1260270	AIM2	NP_004824.1	1.4899	2.41093e-08
2370010	GZMH	NP_219491.1	1.49059	3.64542e-08
5690270	GPRC5A	NP_003970.1	1.49675	1.04218e-08
6900634	CD69	NP_001772.1	1.49906	6.44444e-06
4850332	TIMD4	NP_612388.1	1.50929	3.49164e-07
1980524	GBP4	NP_443173.2	1.51245	2.79393e-08
1820594	HBEGF	NP_001936.1	1.5144	1.46841e-08
5910019	C1QB	NP_000482.3	1.51647	3.69941e-11
6400176	IRF7	NP_004020.1	1.51915	4.40713e-09
6840035	GBP1	NP_002044.1	1.51963	1.04412e-08
7560138	PMP22	NP_696996.1	1.52213	1.53663e-09
3830349	IL7R	NP_002176.2	1.53247	8.86147e-10
520086	FCGR1A	NP_000557.1	1.53578	1.33631e-07
7040035	OAS1	NP_001027581.1	1.54392	4.39139e-11
2190148	GBP1	NP_002044.1	1.54415	1.20772e-08
5720482	HERC5	NP_057407.2	1.54456	1.23455e-08
10068	SDS	NP_006834.2	1.54888	2.66674e-10
4260386	CTSL1	NP_666023.1	1.55955	4.35606e-10
3710022	SAA4	NP_006503.1	1.56538	1.70488e-09
2970019	HIST1H4H	NP_003534.1	1.56738	2.82301e-10
5360064	GNLY	NP_036615.1	1.57158	1.30744e-07
3140242	KIR2DL3	NP_055326.3	1.57288	7.48986e-10
1090390	OAS1	NP_001027581.1	1.59757	1.21814e-10
6580041	GNLY	NP_006424.2	1.60541	8.99548e-08
2710709	FCGR1B	NP_001017986.1	1.61466	8.61961e-08
4150189	CTSL1	NP_001903.1	1.61868	2.01837e-10
5310402	FPR3	NP_002021.3	1.62001	6.05786e-11
7560487	CD163	NP_004235.3	1.64578	7.45912e-12
1690563	SAA1	NP_954630.1	1.65307	1.56881e-09
4670193	PRF1	NP_005032.2	1.65566	1.00675e-08
5220093	HAVCR2	NP_116171.3	1.65856	1.86949e-10
1470441	LOC650517	0	1.66926	2.99318e-09
1050414	HAMP	NP_066998.1	1.67923	4.43811e-09
540670	IL4I1	NP_758962.1	1.68338	8.94283e-10
6510377	TNFRSF12A	NP_057723.1	1.699	7.45912e-12
5890193	MS4A4A	NP_683876.1	1.70008	2.80931e-11
4920040	DEFB1	NP_005209.1	1.70312	1.78223e-11
4730059	BATF2	NP_612465.3	1.71378	6.08123e-10
1770072	IRG1	XP_001133269.2	1.72473	4.77295e-08
1010246	IFI6	NP_075010.1	1.73419	5.44141e-10
7150019	OLFML2B	NP_056256.1	1.73788	7.45912e-12
3840445	KRT17	NP_000413.1	1.76088	1.07464e-10
1230201	CTLA4	NP_005205.2	1.76561	1.48035e-09
2850041	B3Gn-T6	NP_619651.2	1.78348	1.69487e-11
2630131	IL28A	NP_742150.1	1.81346	7.86588e-08
4880010	ZBP1	NP_110403.1	1.81383	7.0825e-09
1440615	OTOF	NP_919304.1	1.83302	7.08253e-10
6510170	IFIT3	NP_001026853.1	1.85484	1.26949e-09
7380719	IGFBP6	NP_002169.1	1.86006	1.03369e-06
7550242	HESX1	NP_003856.1	1.86127	8.33889e-09
6620307	DUOXA2	NP_997464.2	1.86482	1.00374e-09
6400333	CTLA4	NP_005205.2	1.87256	9.43298e-10
7510132	OLR1	NP_002534.1	1.87791	6.09199e-09
380259	INDO	NP_002155.1	1.90873	5.73091e-10
3830681	KRT6A	NP_005545.1	1.91064	5.00653e-08
2600424	SAA1	NP_000322.2	1.91767	3.67824e-11
4540246	KRT16	NP_005548.2	1.93367	4.00599e-09
5570711	IDO1	NP_002155.1	1.93502	7.45068e-10
3360343	RSAD2	NP_542388.2	1.93949	4.22998e-08
6280543	OASL	NP_003724.1	1.95035	5.89887e-10
2710575	CD69	NP_001772.1	1.95046	1.37002e-07
1500280	IFIT3	NP_001026853.1	1.95143	2.17109e-09
2100196	ISG15	NP_005092.1	1.99107	1.72952e-09
1230672	TFF1	NP_003216.1	1.99413	9.44747e-11
3290743	IL29	NP_742152.1	2.0101	2.19777e-07
2000148	IFIT1	NP_001539.3	2.07364	2.74664e-09
20593	CD163	NP_981961.1	2.13986	1.3749e-11
2680189	LAG3	NP_002277.3	2.26549	1.78223e-11
1030333	CCL2	NP_002973.1	2.27653	1.38445e-07
520408	IFIT3	NP_001540.2	2.29356	7.68096e-10
2600747	IFIT2	NP_001538.4	2.31407	2.1817e-10
2680092	CD163	NP_981961.1	2.31662	1.27857e-11
1850523	GZMB	NP_004122.1	2.33742	2.50199e-09
4670114	LOC730249	XP_001133269.1	2.34355	1.55587e-09
7650097	OASL	NP_937856.1	2.36705	6.39252e-10
4540709	CXCL11	NP_005400.1	2.49214	3.6043e-09
6270553	CXCL10	NP_001556.2	2.62073	3.87191e-09
6620121	CCL8	NP_005614.2	3.49017	8.11804e-10

## Sheet: RSV non-severe NP
IlluminaID	Genes	Proteins	logFC	adj.P.Val	Viral protein
430451	SPAG8	NP_758516.1	-2.48182	1.24071e-11
3060273	MT3	NP_005945.1	-2.42278	1.44902e-11
5360139	LOC100128221	XP_001713980.1	-2.17714	1.67928e-11
4590731	LOC400891	NP_001013697.1	-2.06274	4.249e-10
1230162	LRRC48	NP_112584.2	-2.05682	3.94721e-10
10523	LRRC23	NP_964013.1	-2.03861	1.17026e-10
1710253	DNHD2	XP_001134410.1	-2.02297	1.0169e-10
4390040	MORN5	NP_940871.1	-2.01753	7.3404e-09
360292	SCARNA13	0	-2.00773	1.78223e-11
1740180	CD164L2	NP_997280.1	-1.98929	4.14677e-10
5420296	WFDC6	NP_543017.1	-1.98825	6.09206e-11
7000739	TMEM31	NP_872347.2	-1.9846	7.24575e-10
540546	KRT4	NP_002263.2	-1.98456	7.79444e-09
10392	LRRC23	NP_964013.1	-1.98266	3.74393e-10
7570133	C22orf15	NP_872326.1	-1.97709	2.17726e-10
2070220	C21orf58	NP_951037.1	-1.95816	1.67928e-11
4850484	RTDR1	NP_055248.1	-1.93209	2.00039e-10
2030440	LOC222967	NP_775836.2	-1.91925	3.20091e-11
1580195	LPPR3	NP_079164.1	-1.89833	7.45912e-12
770044	FBXO15	NP_689889.1	-1.89595	2.57371e-09
5810324	RSPH10B	NP_775836.2	-1.88471	4.41638e-11
6860689	DNAH2	NP_065928.2	-1.88428	1.06824e-09
6480451	MAPK15	NP_620590.2	-1.8632	8.04245e-11
6980167	C21orf121	NP_932344.1	-1.8584	4.35606e-10
270497	AKAP14	NP_001008535.1	-1.85043	2.10858e-10
2680059	DNAH3	NP_060009.1	-1.84594	5.56215e-10
4260280	C9orf117	NP_001012520.1	-1.84113	1.52208e-09
6110707	DNAH12L	NP_940966.2	-1.81445	1.26327e-10
6900739	CC2D2A	NP_001073991.1	-1.80792	5.26999e-11
2810300	DNAI1	NP_036276.1	-1.79235	6.77984e-10
2510670	LRRC48	NP_112584.2	-1.77438	1.07553e-09
1340192	REEP1	NP_075063.1	-1.75539	1.25842e-11
3930672	C10orf92	NP_060079.2	-1.75282	5.23698e-10
7610220	MAP6	NP_149052.1	-1.75064	1.75972e-09
3990630	DCDC5	NP_940864.2	-1.72775	5.89724e-10
3290577	CCDC74A	NP_620125.1	-1.72672	1.03714e-10
840433	RSPH9	NP_689945.2	-1.71705	1.9778e-10
6400255	DNAH9	NP_004653.2	-1.71332	5.65122e-09
5860709	C9orf9	NP_061829.3	-1.71106	6.629e-11
630678	ACBD7	XP_933106.1	-1.70577	8.5697e-12
4260286	WDR66	NP_653269.3	-1.70048	7.81482e-10
3990561	LY6H	NP_002338.1	-1.69967	1.21814e-10
4260228	C10orf79	NP_079421.5	-1.69587	4.05616e-09
3520612	C19orf51	NP_849159.2	-1.6928	1.58029e-10
4060360	RSPH10B	NP_775836.2	-1.68373	5.84011e-11
2680564	C2orf62	NP_940961.1	-1.68017	1.81697e-10
5080343	C21orf129	NP_689719.1	-1.67667	4.99446e-11
2640010	LOC727768	0	-1.67584	1.28387e-10
5820053	C1orf92	NP_653303.1	-1.67348	5.00519e-10
2370424	CCDC74B	NP_997193.1	-1.66651	2.14716e-10
5220139	FLJ23834	NP_689963.2	-1.66493	7.32108e-09
6180706	LY6H	NP_002338.1	-1.66053	1.49042e-10
7200035	DLEC1	NP_031363.2	-1.65846	6.24966e-10
3370180	BEST4	NP_695006.1	-1.6479	1.45129e-08
6020451	RSPH1	NP_543136.1	-1.63937	4.29221e-09
4900364	DNAI2	NP_075462.2	-1.63753	8.27325e-10
4540066	ZMYND10	NP_056980.2	-1.63563	6.38545e-10
6420008	PROS1	NP_000304.1	-1.63457	1.60321e-08
5700224	IFT57	NP_060480.1	-1.63446	5.26999e-11
2650725	0	0	-1.63146	4.43891e-10
290398	VWA3A	NP_775886.3	-1.6314	8.71815e-10
3060112	C3orf16	XP_001131739.2	-1.63078	4.67955e-08
2350221	TSNAXIP1	NP_060900.2	-1.63073	3.74393e-10
6960204	LRRC46	NP_219481.1	-1.62815	6.30396e-10
3830400	OSCP1	NP_996668.1	-1.62719	6.63924e-11
2810243	PCDP1	NP_001025167.1	-1.62149	9.50336e-10
2070441	WDR38	NP_001038941.1	-1.61975	1.72627e-09
4070424	C16orf93	NP_001014979.1	-1.61849	1.86178e-10
1450215	0	0	-1.61849	4.51617e-10
4230482	LRTOMT	NP_660352.1	-1.61578	2.49539e-09
5690017	LOC100132288	NP_001028687.1	-1.61454	4.90232e-11
3390315	GSTA2	NP_000837.3	-1.61226	5.89375e-07
6450487	CCDC78	NP_775747.2	-1.61114	4.35146e-10
4920561	MB	NP_005359.1	-1.60935	1.77098e-11
4830594	KNDC1	NP_689856.6	-1.60408	1.14279e-09
7210482	CCDC114	NP_653178.1	-1.60131	7.08784e-10
4610669	NEK2	NP_002488.1	-1.59717	4.56899e-10
2260494	EFCAB6	NP_942153.1	-1.59205	4.24973e-10
2120113	DCDC2B	NP_001092904.1	-1.59092	2.97917e-08
540041	CASC1	NP_001076441.1	-1.59071	4.32102e-10
5310066	SCARNA11	0	-1.57642	1.67928e-11
4490278	C15orf26	NP_775799.2	-1.57576	2.27511e-09
1500546	C20orf201	NP_001007126.1	-1.57166	4.70008e-10
4180047	C1orf194	NP_001116433.1	-1.56828	3.38696e-09
5550544	LDLRAD1	NP_001010978.2	-1.56522	3.22049e-09
3120093	EFCAB6	NP_073622.2	-1.55546	7.58224e-10
7160176	0	0	-1.55478	5.59789e-11
2030148	WDR54	NP_115494.1	-1.55112	8.48928e-11
1470148	CCDC81	NP_068599.2	-1.54845	6.18883e-09
6760541	TTC18	NP_660153.2	-1.54613	3.01625e-10
4730520	MYCBPAP	NP_115509.3	-1.53501	4.83626e-10
990468	SPATS1	NP_659463.1	-1.53452	5.00519e-10
1030133	FAM164C	NP_001035895.1	-1.53013	9.88483e-11
670398	CNIH2	NP_872359.1	-1.52996	4.06204e-11
2490215	SPATA18	NP_660306.1	-1.52848	9.60821e-10
6380280	STOML3	NP_660329.1	-1.5143	7.8769e-09
6560482	EFHC1	NP_060570.1	-1.51427	7.03218e-10
4850762	C10orf67	NP_714925.1	-1.51315	3.59489e-10
1230722	ALOX15	XP_001131480.1	-1.51237	1.7127e-11
2370228	CCDC65	NP_149115.1	-1.51131	1.42533e-09
7380445	LRRC49	NP_060161.2	-1.50424	1.72401e-10
3830563	EFHC2	NP_079460.2	-1.49732	1.40612e-09
4200274	ARMC4	NP_060546.2	-1.49665	4.63544e-09
4920202	MAP1A	NP_002364.4	-1.49598	2.17207e-10
3060703	LOC81691	NP_112203.1	-1.49121	2.7671e-11
2750402	C6orf225	NP_001028736.1	-1.49036	8.96086e-10
580240	TTC21A	NP_665698.1	-1.47658	8.04245e-11
3450703	CDH29	NP_001007541.2	-1.46096	4.36409e-09
6580400	FLJ10781	NP_060685.2	-1.46042	1.78621e-09
430722	FAM154B	NP_001008227.1	-1.45958	1.15697e-08
6290653	C11orf66	NP_659454.1	-1.45786	1.71878e-09
6510379	RSPH10B2	NP_001093167.1	-1.45776	3.44054e-11
4900612	DNAH1	NP_056327.3	-1.45341	5.90272e-10
2070377	C2orf70	NP_001098989.1	-1.45211	8.71815e-10
870072	MDH1B	NP_001034934.1	-1.44725	7.99576e-10
4210463	IFT122	NP_443715.1	-1.44641	1.78223e-11
4860427	FAM181A	NP_612353.2	-1.445	2.26845e-10
6840291	FOXN4	NP_998761.1	-1.44274	1.00459e-07
5570022	LOC100134170	XP_001721756.1	-1.44261	4.70209e-08
7200484	PZP	NP_002855.1	-1.44009	3.73029e-08
70471	C21orf58	NP_951037.1	-1.43758	1.43004e-09
4120445	EFCAB1	NP_078869.1	-1.43662	6.52853e-09
6130047	CCDC151	NP_659482.3	-1.43367	1.44409e-09
3710543	TP53AIP1	NP_071395.1	-1.43203	1.52211e-10
6940008	PNLDC1	NP_775787.1	-1.42884	5.47531e-10
4560707	FAM183A	NP_001094846.2	-1.4277	2.61726e-09
6760014	LOC100128292	0	-1.42433	9.59887e-11
6330358	C9orf98	NP_689785.1	-1.42397	6.0772e-10
3710176	CAPSL	NP_653248.3	-1.4225	5.66487e-09
630088	STK33	NP_112168.1	-1.41974	2.80346e-09
3370168	LOC146177	0	-1.41732	5.56236e-10
2340706	P2RX6	NP_005437.2	-1.41585	7.45912e-12
6960706	LOC647543	XP_948271.1	-1.41429	1.3749e-11
620162	CAPSL	NP_653248.3	-1.41351	2.27551e-08
3060482	KATNAL2	XP_001129888.1	-1.40634	3.74393e-10
1170484	HYDIN	NP_116210.2	-1.40523	1.46289e-09
3850333	ARHGEF4	NP_056135.2	-1.4041	6.05786e-11
6900431	HAGHL	NP_115680.1	-1.40328	1.3749e-11
3140523	DYX1C1	NP_001028732.1	-1.40286	1.75972e-09
130079	CCDC11	NP_659457.1	-1.40008	2.67858e-08
2600019	MB	NP_005359.1	-1.39871	1.24071e-11
1300437	LRTOMT	NP_660352.1	-1.39847	3.63879e-09
2760386	C6orf165	NP_001026913.1	-1.39401	2.02269e-09
5340725	DYNLRB2	NP_570967.1	-1.38948	4.62285e-08
6760450	CAPS	NP_542157.1	-1.38864	5.91961e-09
110333	LOC440585	XP_947230.1	-1.38619	2.1108e-09
990367	C6orf103	XP_947051.1	-1.38066	1.72401e-10
1850075	AGBL5	NP_001030584.1	-1.38008	7.45912e-12
1260689	OR7E91P	0	-1.37999	8.49375e-12
7550360	HYDIN	NP_116210.2	-1.37099	2.00107e-09
2230519	PNMAL1	NP_060685.2	-1.3668	3.06027e-09
610735	LRRC43	NP_689972.2	-1.36561	7.68096e-10
3310739	C11orf92	NP_997312.1	-1.364	6.24966e-10
4180026	CXorf41	NP_775765.1	-1.3635	8.19225e-08
6200537	TMEM190	NP_631911.1	-1.36345	4.94213e-06
840307	LOC441395	XP_497014.1	-1.36096	4.00599e-09
5340017	H19	0	-1.35995	2.02156e-05
1010739	C3orf15	NP_203528.2	-1.35968	1.08849e-08
2760102	ANKMY1	NP_060314.2	-1.35882	1.10585e-08
510167	FRMPD2	NP_001018081.2	-1.35778	1.00635e-07
1850477	CCDC153	NP_001028830.1	-1.35493	1.03625e-08
2350482	SAG	NP_000532.2	-1.35402	5.90272e-10
3130041	LOC729559	XP_001130627.1	-1.35367	1.3749e-11
1430431	TEKT1	NP_444515.1	-1.35349	3.63879e-09
1090767	C16orf71	NP_631909.2	-1.35346	4.70942e-09
1510463	KIAA1751	XP_939029.1	-1.35201	1.52211e-10
3130743	FABP6	NP_001436.1	-1.35197	1.98642e-06
3360615	FCER1A	NP_001992.1	-1.35118	4.35606e-10
4610491	LOC389394	XP_946782.1	-1.34901	3.75521e-08
7400279	CCNA1	NP_003905.1	-1.34819	1.25309e-07
1230450	TTC12	NP_060338.3	-1.34817	6.63924e-11
1980279	LOC728460	XP_001723416.1	-1.34802	9.96864e-09
3840056	ERCC1	NP_001974.1	-1.34718	1.27857e-11
6770259	FABP6	NP_001436.1	-1.34419	1.29564e-06
5560762	LOC648585	XP_949831.1	-1.34243	4.84089e-09
5870072	FLJ13305	NP_115556.1	-1.34241	2.89004e-10
3170288	C13orf30	NP_872314.1	-1.34024	1.56135e-07
1070646	SCG3	NP_037375.2	-1.33897	2.90035e-08
5270343	IQCC	NP_060604.1	-1.33871	7.2111e-11
6040709	CCDC19	NP_036469.2	-1.33758	1.90114e-09
2600403	SCARNA8	0	-1.33606	1.78223e-11
4260615	MGC20983	NP_659482.2	-1.33562	1.23579e-09
1190239	C6orf154	NP_001012992.1	-1.33362	2.88543e-10
7570682	CCDC37	NP_872434.1	-1.33313	2.32962e-08
7150112	0	0	-1.33083	8.49375e-12
6100682	DNAL1	NP_113615.1	-1.33018	8.94283e-10
1850242	ARMC3	NP_775104.2	-1.32818	2.05888e-08
6330301	FLJ16686	XP_945944.1	-1.32578	9.35524e-09
2120743	GSTA2	NP_000837.2	-1.32424	2.24582e-07
3930735	DYDC1	NP_620167.1	-1.32377	5.48262e-10
5310286	SPA17	NP_059121.1	-1.32303	4.03643e-09
1500010	CDC20	NP_001246.2	-1.32285	1.72215e-09
7320669	PAMR1	NP_056245.2	-1.32176	5.67355e-05
2470128	LOC729887	0	-1.31906	4.99446e-11
4830494	CCDC17	NP_689713.1	-1.31885	1.11638e-07
2000037	SPEF1	NP_056232.2	-1.31693	8.88258e-10
7000494	FAM81A	NP_689663.2	-1.31672	1.79153e-08
4920075	TGM3	NP_003236.2	-1.31654	7.89161e-07
6510014	C1orf189	NP_001010979.1	-1.31514	8.66617e-09
6040307	MORN3	NP_776254.2	-1.3127	4.87412e-09
7150433	TCTEX1D2	NP_689986.1	-1.31103	1.12709e-09
70551	IQCG	NP_115639.1	-1.30921	1.91014e-09
2260630	WDR79	NP_060551.1	-1.30798	1.3749e-11
5960673	FAM92B	NP_940893.1	-1.3069	5.65081e-09
1510731	KIAA1875	NP_115918.1	-1.30648	6.82981e-09
4180544	ROPN1L	NP_114122.2	-1.30609	3.62226e-09
2370594	GSTA5	NP_714543.1	-1.30486	2.11821e-07
4810524	EFHB	NP_653316.2	-1.30093	8.36439e-08
6650593	CEL	NP_001798.2	-1.29975	6.1336e-09
4060437	C11orf70	NP_116319.1	-1.29936	1.39036e-08
1470348	RAGE	NP_055041.1	-1.29813	3.24786e-10
5080279	OSTbeta	NP_849190.1	-1.29495	1.29752e-08
670543	C11orf16	NP_065694.2	-1.29346	6.01382e-11
2320386	LOC728175	XP_001723699.1	-1.29299	1.47942e-09
7050184	CDC20B	NP_689836.1	-1.28973	8.12718e-07
5420289	OSCP1	NP_996668.1	-1.28789	1.52214e-09
4900040	C21orf128	NP_689720.1	-1.28755	7.17807e-10
2850079	C10orf107	NP_775825.1	-1.28718	1.48313e-08
610424	CROCC	NP_055490.3	-1.28536	5.92007e-11
4480348	FBXW9	NP_115677.2	-1.28523	5.37056e-11
4070079	FAM164C	NP_078919.2	-1.28517	3.25291e-10
1450356	ERCC1	NP_001974.1	-1.28423	1.44902e-11
2570228	C20orf85	NP_848551.1	-1.28351	1.73797e-08
5550176	C4orf22	NP_689983.1	-1.28138	1.40183e-08
4250296	TCTEX1D4	NP_001013654.1	-1.28134	1.7715e-08
6130168	GSTM2	NP_000839.1	-1.28011	4.56899e-10
6450661	ANKRD20A1	NP_115626.1	-1.27989	1.72401e-10
290201	SNTN	NP_001074006.1	-1.27851	3.57476e-07
3120609	PPOX	NP_000300.1	-1.27833	5.00519e-10
1470673	RFX2	NP_000626.2	-1.27633	1.96155e-09
6350349	YSK4	NP_079328.3	-1.2761	7.58299e-09
7160037	USP13	NP_003931.1	-1.2755	1.15697e-08
7320129	RAB36	NP_004905.2	-1.27474	1.54551e-08
7040184	CCDC34	NP_110398.1	-1.27454	3.03751e-11
2360386	WDR78	NP_079039.3	-1.27414	5.4001e-08
6760561	RGS22	NP_056483.2	-1.27395	1.45129e-08
1090338	MNS1	NP_060835.1	-1.27368	7.67297e-10
7210136	CD19	NP_001761.3	-1.27292	6.34944e-06
240035	RUNDC3B	NP_612147.1	-1.2719	2.10293e-10
6860634	KCNRG	NP_955751.1	-1.26943	1.50382e-07
5390131	DLEC1	NP_031361.2	-1.26827	1.91845e-09
5310014	LOC401052	NP_001008737.1	-1.26757	4.09754e-10
6290239	ATP6V1B1	NP_001683.2	-1.26392	5.57046e-08
2570204	ATG9B	NP_775952.3	-1.26377	3.97027e-09
1990601	DZIP1L	NP_775814.1	-1.26184	5.70978e-11
6200196	SLC4A8	NP_004849.2	-1.26105	1.44902e-11
830681	C14orf45	NP_079333.1	-1.26088	2.36684e-09
5910241	ZBBX	NP_078963.2	-1.25659	7.24314e-09
3520259	LOC730202	0	-1.25603	4.71426e-08
3870100	KLHDC9	NP_001007257.1	-1.25573	9.85143e-10
130056	C20orf96	NP_695001.1	-1.25483	9.95469e-08
1940543	LRRIQ1	NP_115541.3	-1.25375	5.91806e-09
1340471	CCDC135	NP_115645.3	-1.25262	6.45586e-10
4590538	FLJ36032	XP_001721404.1	-1.2517	1.74593e-07
4850241	RSHL3	NP_001010892.1	-1.25023	1.1975e-08
3460215	0	0	-1.24989	5.44141e-10
2470528	C9orf116	NP_653255.1	-1.24786	6.39299e-09
7160414	C7orf63	NP_001034795.1	-1.24628	9.69703e-11
3360270	TTLL13	NP_001025135.2	-1.24589	8.11804e-10
2120161	C9orf116	NP_653255.1	-1.24544	7.8165e-09
3140689	KIAA1407	NP_065868.1	-1.24524	5.89724e-10
60167	SNX26	NP_443180.2	-1.24199	8.49375e-12
5700431	WDR90	NP_660337.3	-1.24057	2.973e-10
6660446	WDR51A	NP_056241.2	-1.24017	1.60303e-09
2490360	GLB1L	NP_078782.3	-1.23974	9.73641e-11
7100136	HES2	NP_061962.2	-1.23794	1.78857e-10
3990075	USP13	NP_003931.2	-1.23554	3.37345e-08
1110280	MAP6	NP_997460.1	-1.2319	9.50336e-10
1300735	C10orf95	NP_079162.1	-1.22998	7.31282e-08
7050014	TMEM231	NP_001070887.1	-1.22985	1.91014e-09
3940014	GLB1L2	NP_612351.2	-1.22944	1.47528e-08
2900221	LRRC18	NP_001006940.2	-1.22924	3.45381e-08
270192	AKAP14	NP_848928.1	-1.22883	3.48869e-07
2370546	KIF24	NP_919289.2	-1.22725	1.13785e-09
6200187	TNFAIP8L1	NP_689575.1	-1.22614	7.83823e-09
6770446	SPAG6	NP_758442.1	-1.22402	5.20489e-09
7050215	C1orf110	NP_848645.2	-1.22361	1.33521e-08
6280592	NWD1	NP_001007526.1	-1.22352	4.85137e-07
940632	SPAG8	NP_001034681.1	-1.22306	2.17005e-08
4200674	IGFBP2	NP_000588.2	-1.22138	3.80753e-10
7570110	SNORA7B	0	-1.22114	1.08178e-10
3400722	C7orf57	NP_001093629.1	-1.21987	1.40996e-09
3800491	CXorf22	NP_689845.2	-1.21944	1.65619e-10
3180445	C14orf79	NP_777551.2	-1.2194	1.62675e-10
5260019	CES8	NP_776176.3	-1.21929	1.30251e-07
5390717	LOC643037	XP_941880.1	-1.2155	2.28513e-07
2320528	CCDC108	NP_919278.2	-1.21499	1.10859e-09
2690035	C9orf24	NP_671697.1	-1.21205	1.62831e-07
6040156	C6orf52	XP_943590.1	-1.21175	2.11922e-09
5290463	NME5	NP_003542.1	-1.21107	7.45797e-09
6270246	C9orf171	NP_997300.1	-1.21099	9.79613e-07
4220215	DYNC2H1	NP_001073932.1	-1.20768	1.0371e-10
2030465	TNNI3	NP_000354.3	-1.20731	1.41364e-10
3400386	BBOX1	NP_003977.1	-1.20714	2.778e-09
3840427	FAM134A	NP_077269.3	-1.20684	1.62994e-09
1580021	TCTEX1D2	NP_689986.1	-1.20684	1.55587e-09
6100754	C1orf158	NP_689503.1	-1.20668	1.3671e-08
2450653	SPAG17	NP_996879.1	-1.20645	6.96358e-10
6650215	C9orf24	NP_671698.1	-1.20566	1.06325e-07
2340647	LOC649987	XP_944166.1	-1.20506	1.41521e-08
780079	LOC654053	XP_948770.1	-1.20369	3.59489e-10
3930592	CAP2	NP_006357.1	-1.20227	2.79863e-10
6520241	FAM116B	NP_001001794.2	-1.2006	3.75009e-10
1430519	WDR38	NP_001038941.1	-1.19934	2.42857e-07
2650050	0	0	-1.19918	1.53627e-07
2680370	SERPINI2	NP_006208.1	-1.19854	1.75972e-09
1850315	MUC12	XP_941408.1	-1.19851	1.14767e-09
2760470	AK7	NP_689540.2	-1.1983	1.62703e-09
2650474	CAPS	NP_004049.1	-1.19783	7.71275e-08
3400687	RP11-529I10.4	NP_056263.1	-1.19643	7.62088e-10
780386	DPY19L2	NP_776173.3	-1.19625	7.91152e-09
5700189	TCTN1	NP_001076007.1	-1.19612	2.29505e-09
6400392	GSTM1	NP_000552.2	-1.19399	2.95195e-10
840634	ZMYND12	NP_115633.2	-1.19367	1.87256e-08
830162	DNAH6	NP_001361.1	-1.1901	9.7869e-10
6270408	DERL3	NP_940842.2	-1.18953	1.3749e-11
5420129	C1orf88	NP_857594.1	-1.18913	1.22047e-07
6040465	EPPB9	NP_056496.1	-1.18904	1.74628e-09
4860044	WDR93	NP_064597.1	-1.18784	9.63619e-10
6110603	0	0	-1.18616	2.74196e-10
520142	LOC729704	XP_001721247.1	-1.18568	1.43218e-10
1780309	DNAJB13	NP_705842.2	-1.18329	1.70488e-09
4540465	C11orf70	NP_116319.1	-1.18254	3.42375e-08
3990564	CCDC89	NP_689936.1	-1.18229	3.50136e-09
6580600	PACRG	NP_689623.1	-1.18172	1.28383e-07
4010056	DYDC1	NP_620167.1	-1.18159	1.52243e-09
6270215	LOC648585	XP_945777.1	-1.17947	1.32037e-09
3370735	LOC730877	XP_001129439.1	-1.17867	1.39017e-08
1990327	TUBB4Q	NP_064424.3	-1.17787	2.17207e-10
6960376	IFT140	NP_055529.2	-1.17646	3.42283e-10
6110445	DKFZp781N1041	XP_370577.4	-1.17638	6.09919e-09
7330615	VWA3B	NP_659429.4	-1.17284	1.5266e-07
3060382	SNTN	NP_001074006.1	-1.17156	3.04276e-09
6960220	RPL32	NP_001007075.1	-1.17003	1.51915e-10
1570487	WDR16	NP_659491.4	-1.16897	3.67982e-07
1050632	CCDC74B	NP_997193.1	-1.16865	1.63481e-09
1710717	C2orf39	NP_659475.1	-1.16598	2.93019e-07
130070	IFT172	NP_056477.1	-1.16571	6.13039e-09
2630519	RSHL3	NP_001010892.1	-1.16524	4.09812e-08
2190079	KIF19	NP_694941.2	-1.16476	1.03418e-09
6040500	WDR16	NP_659491.4	-1.16383	2.89365e-07
3190731	WDR78	NP_996897.1	-1.16258	1.49536e-08
2810326	WBSCR27	NP_689772.2	-1.16209	1.94095e-09
6620041	C2orf77	NP_001078916.1	-1.15874	4.26859e-08
6060594	B9D1	NP_056496.1	-1.15784	2.57371e-09
6020246	UBXN11	NP_892120.2	-1.15722	3.13111e-10
5130528	SPEF2	NP_079143.3	-1.15705	1.91582e-08
5550035	LRRC50	NP_848547.3	-1.15618	1.89506e-06
1580400	TTC26	NP_079202.1	-1.1546	8.92405e-10
5870431	NSUN7	NP_078953.2	-1.15401	1.48609e-08
4070309	YBX2	NP_057066.1	-1.15378	5.37056e-11
2650543	C20orf201	NP_001007126.1	-1.15378	4.64696e-09
3450689	TUBA4	NP_079295.1	-1.15163	7.03587e-08
6960022	38596	NP_002679.2	-1.14846	9.03031e-09
7040608	FAM188B	NP_115598.2	-1.14534	7.8612e-10
830465	CCDC33	NP_079331.3	-1.14502	9.52132e-08
610201	HES6	NP_061115.2	-1.14296	1.37821e-07
4210047	C3orf25	NP_997190.1	-1.14208	5.56236e-10
6590577	FAM47E	NP_001130042.1	-1.14101	1.85297e-09
7550021	TTC25	NP_113609.1	-1.14094	1.61973e-07
2360563	NSUN7	NP_078953.2	-1.14024	1.03625e-08
1240041	GAS2L2	NP_644814.1	-1.1402	7.33118e-08
2680056	CES1	NP_001020366.1	-1.13935	9.23467e-06
7050471	CCDC41	NP_057206.2	-1.13799	8.28819e-11
5220414	C9orf128	NP_001012448.1	-1.13792	8.49375e-12
2000292	SCGB3A1	NP_443095.2	-1.13776	1.72004e-06
3060358	0	0	-1.1376	3.34183e-09
7160402	KLHDC9	NP_001007256.1	-1.13511	1.23426e-09
2030564	MORN1	NP_079124.1	-1.13504	7.28911e-09
1500092	LOC100129268	XP_001725017.1	-1.13487	1.14898e-08
2370484	ZFHX2	NP_207646.1	-1.13419	1.14658e-09
3390735	ADPRHL1	NP_954631.1	-1.13341	1.66167e-08
1580315	LOC100134068	XP_001721511.1	-1.13274	1.43619e-09
1570687	IFT122	NP_443715.1	-1.13174	1.92323e-10
5670739	AZU1	NP_001691.1	-1.13093	4.71915e-10
5700379	CCDC67	NP_857596.2	-1.13083	9.98139e-07
7210392	LOC647169	XP_946882.2	-1.12814	2.93124e-07
3870202	GPM6B	NP_001001995.1	-1.12506	4.76131e-10
650717	C22orf23	NP_115950.2	-1.12298	1.30232e-08
4180333	C6orf165	NP_001026913.1	-1.12294	3.84217e-08
3060521	TEKT4	NP_653306.1	-1.12233	9.50336e-10
520014	ISYNA1	NP_057452.1	-1.12195	7.8098e-10
130564	LOC100134242	XP_001717784.1	-1.12115	2.36385e-08
3420750	RIBC2	NP_056468.1	-1.12092	8.33732e-09
6220309	KCNH3	NP_036416.1	-1.11907	1.3129e-08
2350477	LRRC6	NP_036604.2	-1.11861	1.05496e-08
5220408	DCDC5	NP_940864.2	-1.11837	4.88421e-09
150259	LOC642282	XP_930911.1	-1.11708	3.28764e-10
4010193	SNORA7A	0	-1.11696	3.36289e-09
2470113	EFHB	NP_653316.3	-1.11489	3.3339e-07
6380148	FAM104B	NP_612371.1	-1.1135	1.78281e-09
6100661	DNAH7	NP_061720.2	-1.11267	4.97599e-09
1090561	GSTA1	NP_665683.1	-1.11238	1.6244e-07
2850554	0	0	-1.11141	4.16419e-07
2900050	GSTA1	NP_665683.1	-1.11093	2.65332e-07
160681	C20orf26	NP_056400.2	-1.11019	1.05549e-07
1010079	MAP1LC3A	NP_852610.1	-1.10925	4.83152e-10
6250154	LZTFL1	NP_065080.1	-1.108	1.14517e-09
2480730	ACSBG1	NP_055977.3	-1.10769	8.4609e-08
70403	C14orf45	NP_079333.1	-1.10697	2.99918e-08
4210746	PACRG	NP_001073848.1	-1.10449	6.19052e-07
240386	LOC100132439	XP_001719335.1	-1.10385	1.98935e-11
1850066	C4orf47	NP_001107829.1	-1.10373	9.33339e-08
6550274	LOC649679	XP_950138.1	-1.10308	8.04183e-10
3120259	PPIL6	NP_775943.1	-1.10057	4.9861e-07
1230193	LOC100134081	XP_001715356.1	-1.0997	2.61155e-10
5700373	TRIP13	NP_004228.1	-1.09888	9.8606e-10	NS1
360114	CTXN1	NP_996664.1	-1.09784	7.62026e-08
6840053	LOC283481	XP_001133584.1	-1.09763	5.48262e-10
1710152	ARMC2	NP_115507.3	-1.09662	1.02848e-08
10193	GAS2L2	NP_644814.1	-1.09333	9.97402e-08
1990661	C9orf135	NP_001010940.1	-1.09226	1.51013e-07
7400008	HHATL	NP_065758.2	-1.09116	6.74336e-08
2230746	ABCC2	NP_000383.1	-1.09019	7.2111e-11
3390605	AZI1	NP_055799.2	-1.08983	1.08103e-11
5130706	0	0	-1.08679	3.76402e-09
110398	GPR83	NP_057624.2	-1.08413	2.3324e-07
7570064	C11orf88	NP_001093858.1	-1.08248	1.20586e-07
2810477	LOC550631	NP_001017437.1	-1.08086	2.46661e-09
6350538	LOC387885	XP_373547.3	-1.07854	9.15667e-09
3440619	LOC134121	XP_376372.1	-1.07835	7.33035e-09
3140372	NPHP1	NP_997064.1	-1.0775	6.14562e-09
2490500	PIH1D2	NP_001076088.1	-1.07406	3.1101e-08
4570672	TEKT2	NP_055281.2	-1.07338	2.89467e-09
6200309	DNALI1	NP_003453.2	-1.07126	5.1979e-08
3130369	FLJ44379	XP_951305.1	-1.07084	7.57188e-09
4390092	C1orf129	NP_079339.2	-1.06859	3.10427e-09
6840154	SCGB2A1	NP_002398.1	-1.06795	8.30555e-07
3610040	C9orf93	NP_775821.2	-1.06772	4.21978e-10
6770463	CCDC103	NP_998772.1	-1.06598	9.82258e-09
870669	LRRC56	NP_932341.1	-1.0656	8.17716e-09
3450408	CCDC34	NP_110398.1	-1.06516	1.0817e-09
1710538	PCSK4	NP_060043.2	-1.06494	6.19082e-11
4920112	KIAA0319	NP_055624.2	-1.06464	7.26803e-09
510100	CBY1	NP_056188.1	-1.06419	5.37438e-10
5130382	CLDN5	NP_003268.1	-1.06344	6.27614e-10
2360156	RABL2B	NP_009012.1	-1.06291	4.22652e-09
1050050	C9orf45	0	-1.06248	5.34906e-10
4890338	AGBL2	NP_079059.2	-1.06211	1.49156e-09
1260296	MAP6	NP_997460.1	-1.06122	1.78296e-10
5290519	LRRC34	NP_699184.1	-1.0605	8.33627e-08
1990403	LOC730704	XP_001128267.1	-1.06017	8.33443e-10
4200180	LOC441054	XP_498987.2	-1.06016	1.79447e-08
270136	RFX2	NP_602309.1	-1.06	8.28887e-10
2140626	MEIG1	NP_001074305.1	-1.05596	6.45537e-09
6660072	LOC653337	XP_937920.1	-1.0542	5.56215e-10
2230762	LOC100133506	XP_001724220.1	-1.0529	1.30385e-10
1500431	SPATA4	NP_653245.2	-1.05037	8.59985e-08
6200195	WDR34	NP_443076.2	-1.04965	4.2541e-10
6510403	LGSN	NP_057655.1	-1.04934	7.2111e-11
1430634	MGC33556	NP_001004307.1	-1.04754	1.61056e-07
3390255	HYDIN	NP_116210.2	-1.04708	1.62675e-10
5260176	GSTA1	NP_665683.1	-1.04682	1.65691e-06
2510403	0	0	-1.04603	1.11424e-09
4200551	LOC132241	XP_379215.2	-1.04526	1.0169e-10
6580403	FAM179A	NP_954974.2	-1.04472	5.57501e-08
6770762	TPPP3	NP_057048.2	-1.04384	2.14048e-07
5260482	LOC389118	NP_001007541.1	-1.04355	4.84823e-09
780333	TCTE1	NP_872345.1	-1.04353	3.23963e-09
3370093	ZDHHC1	NP_037436.1	-1.04305	1.90127e-09
380341	KCNRG	NP_775876.1	-1.04277	4.07976e-08
7040446	RND2	NP_005431.1	-1.04149	8.92405e-10
1090326	TIMP4	NP_003247.1	-1.04105	1.45372e-05
7330189	REEP2	NP_057690.2	-1.04071	1.70035e-10
2640671	LOC642342	XP_930969.1	-1.03985	1.01789e-10
580243	MS4A8B	NP_113645.1	-1.0385	6.25984e-06
1580554	LRGUK	NP_653249.1	-1.03831	6.02172e-10
5560292	LOC100130184	XP_001725420.1	-1.03786	1.64526e-09
2750014	LOC220115	0	-1.03313	2.57936e-08
6620630	XK	NP_066569.1	-1.03303	2.48513e-09
3800273	LOC730994	XP_001132373.1	-1.03205	7.35531e-08
6130324	ARMC2	NP_115507.4	-1.03132	2.46746e-08
5270670	C6orf224	NP_775830.1	-1.03118	1.23426e-09
6020671	RBM20	XP_944430.2	-1.02957	1.07749e-08
6520543	DYNC2LI1	NP_001012683.1	-1.02943	3.28934e-09
2000521	LOC100134361	XP_001726879.1	-1.02768	3.8228e-10
2070368	TUBB2C	NP_006079.1	-1.02546	4.42478e-09
4200209	RBKS	NP_071411.1	-1.0241	6.21081e-11
6040521	ZNF273	NP_066971.2	-1.02305	1.62125e-08
7000685	C1orf192	NP_001013647.2	-1.02239	6.07311e-08
7210255	IQCD	NP_612460.1	-1.02227	4.19282e-08
3830128	LRRC36	NP_060766.4	-1.02145	1.29892e-09
4860133	CCDC146	NP_065930.2	-1.02124	8.5565e-08
6420040	CYB5D1	NP_653208.2	-1.02115	4.3379e-09
4640398	C6orf97	NP_079335.2	-1.02038	6.68809e-08
5570341	IQUB	NP_849149.2	-1.0191	1.46652e-08
2030176	TEKT3	NP_114104.1	-1.01882	4.53016e-06
3520168	0	0	-1.01755	4.66189e-07
4070491	LOC646851	XP_934902.2	-1.01466	5.32534e-10
3360148	CLDN8	NP_955360.1	-1.01384	1.47177e-08
4760390	CHST9	NP_113610.2	-1.01326	5.77925e-09
6770138	WDR69	NP_849143.1	-1.0109	6.74733e-07
3170204	FOXJ1	NP_001445.2	-1.01035	4.0099e-07
5360465	NEK10	NP_955379.2	-1.01013	9.74581e-10
150364	MNS1	NP_060835.1	-1.00856	4.80409e-07
2640767	LOC646100	XP_934154.1	-1.00763	1.23494e-07
2490520	GSTA2	NP_000837.2	-1.00666	3.01428e-06
50296	FANK1	NP_660278.3	-1.0062	1.43619e-09

## Sheet: RSV severe Blood
IlluminaID	Genes	Proteins	logFC	adj.P.Val	Viral protein
160494	AQP9	NP_066190.1	1.13958	9.34021e-09
240594	ANXA3	NP_005130.1	1.61476	2.38544e-08
270240	SLC26A8	NP_443193.1	1.64426	6.62768e-11
610451	HIST2H2AA3	NP_003507.1	1.13425	1.23611e-08
620136	LILRA5	NP_870994.1	1.00066	1.66061e-06
830440	TLR5	NP_003259.2	1.12875	1.13761e-08
1030431	ACSL1	NP_001986.2	1.3147	5.41943e-09
1030463	PROK2	NP_068754.1	1.38578	3.66778e-08
1050168	PI3	NP_002629.1	-1.09053	2.23536e-05
1070367	C19orf59	NP_777578.2	1.45908	1.27861e-07
1260445	SLC26A8	NP_443193.1	1.10026	5.81731e-08
1300465	CD177	NP_065139.2	1.57128	4.33086e-07
1470470	GPR97	NP_740746.3	1.12818	2.07424e-07
1580360	LOC651612	XP_945887.1	1.53146	2.67671e-10
1820592	HIST2H2AA3	NP_003507.1	1.01907	4.55414e-07
1850139	CEACAM3	NP_001806.2	1.15306	5.81731e-08
2070646	GPR84	NP_065103.1	1.07509	2.25405e-07
2100670	CD177	NP_065139.2	2.17611	3.53839e-08
2190349	KCNJ15	NP_733933.1	1.08433	1.96587e-08
2230379	NAMPT	NP_005737.1	1.10988	3.35475e-07
2470554	KCNE1	NP_000210.2	1.22724	9.21258e-09
3390048	LIMK2	NP_057952.1	1.13544	1.82878e-09
3400392	FPR2	NP_001453.1	1.02977	1.59998e-07
3460048	LOC100130904	0	1.24684	9.41969e-07
3460053	SIPA1L2	NP_065859.3	1.17509	1.71418e-08
3870170	LOC728093	0	1.05164	1.82878e-09
4010181	FOLR3	NP_000795.2	1.21335	3.1402e-09
4120053	PFKFB3	NP_004557.1	1.01	1.84883e-09
4120243	PSG9	NP_002775.2	1.04962	1.66546e-08
4150543	FPR2	NP_001005738.1	1.03521	1.33809e-07
4220187	DYSF	NP_003485.1	1.11136	2.93387e-07
4230441	GPR97	NP_740746.3	1.02314	1.94765e-07
4290148	HIST2H2AA4	NP_001035807.1	1.10412	3.38169e-08
4920228	FFAR2	NP_005297.1	1.20697	3.2599e-07
5260424	GPR97	NP_740746.3	1.02161	5.61545e-07
5340240	NAIP	NP_004527.2	1.12577	2.03372e-08
5360626	SLC26A8	NP_619732.1	1.50371	6.62768e-11
5390427	NAIP	NP_004527.2	1.17723	3.06308e-09
5670465	ADM	NP_001115.1	1.38093	6.57965e-10
5890075	LIN7A	NP_004655.1	1.0192	6.52443e-09
5890095	LILRA5	NP_067073.1	1.04609	1.38272e-06
5890193	MS4A4A	NP_683876.1	1.14767	1.71418e-08
5890386	LOC642103	XP_941326.1	1.0993	9.41197e-07
5910019	C1QB	NP_000482.3	1.20767	4.24686e-06
6020097	SERPINA1	NP_001002236.1	1.454	2.45839e-09
6020630	MMP25	NP_071913.1	1.01829	1.35539e-06
6100022	HIST2H2AC	NP_003508.1	1.0688	5.03728e-09
6100356	ALPL	NP_000469.3	1.29853	3.36354e-07
6200370	LILRA3	NP_006856.2	1.05148	1.96043e-08
6280458	BCL6	NP_001697.2	1.13324	6.81537e-08
6330612	LOC100133875	XP_001720149.1	1.07112	1.31878e-07
7000546	LILRA6	NP_077294.2	1.17203	1.84914e-08
7400279	CCNA1	NP_003905.1	1.15092	3.20124e-06
7510647	CACNA1E	NP_000712.2	1.18171	1.31869e-08
130181	ANKRD22	NP_653191.2	1.19417	4.20325e-06
240722	OAS2	NP_002526.2	1.13106	1.32343e-07
450189	XAF1	NP_954590.1	1.09303	1.38225e-08
520086	FCGR1A	NP_000557.1	1.41364	1.23361e-07
520408	IFIT3	NP_001540.2	1.63237	3.15944e-07
870202	TNFSF10	NP_003801.1	1.01716	1.71418e-08
990768	OAS3	NP_006178.2	1.40958	2.87133e-07
1010246	IFI6	NP_075010.1	1.24127	2.02734e-07
1070767	OAS1	NP_058132.2	1.09307	2.73203e-08
1090390	OAS1	NP_001027581.1	1.13868	8.53106e-08
1260270	AIM2	NP_004824.1	1.47487	6.35543e-12
1440615	OTOF	NP_919304.1	1.9066	2.81761e-08
1470382	IRF7	NP_004020.1	1.35086	4.66217e-09
1500280	IFIT3	NP_001026853.1	1.56567	4.85092e-07
1740360	USP18	NP_059110.2	1.29567	4.01779e-07
1940307	OTOF	NP_919303.1	1.55951	2.85741e-09
2000148	IFIT1	NP_001539.3	1.61216	3.96154e-07
2030309	SERPING1	NP_001027466.1	1.20889	2.19335e-05
2100196	ISG15	NP_005092.1	1.46114	3.15535e-07
2120079	EIF2AK2	NP_002750.1	1.05026	3.75052e-09
2360348	CMPK2	NP_997198.2	1.13125	3.29329e-06
2470601	IL1RN	NP_776214.1	1.35214	1.90003e-07
2490315	0	0	1.00177	8.16558e-09
2570300	IFI44	NP_006408.2	1.267	2.15224e-07
2600747	IFIT2	NP_001538.4	1.38923	9.28587e-07
2710709	FCGR1B	NP_001017986.1	1.20386	9.77895e-07
3060735	IL1RN	NP_776215.1	1.21675	9.39902e-07
3360343	RSAD2	NP_542388.2	1.58469	6.18449e-07
3390121	CASP5	NP_004338.1	1.69061	2.27691e-09
3870338	IFI44L	NP_006811.1	1.60739	3.55612e-08
3890609	PLSCR1	NP_066928.1	1.45987	4.04006e-10
3930368	CARD17	NP_001007233.1	1.15519	2.8788e-10
3990010	0	0	1.42311	4.78258e-08
3990170	IFI27	NP_005523.3	1.25801	1.34134e-07
4150014	CEACAM1	NP_001020083.1	1.03742	1.25958e-07
4670458	38231	NP_536340.1	1.13964	4.20183e-06
4860255	ASPRV1	NP_690005.1	1.00368	3.31463e-10
4900435	TNFSF13B	NP_006564.1	1.09915	1.61468e-07
5290176	SIGLEC1	NP_075556.1	1.18215	2.51569e-08
5340767	CEACAM1	NP_001703.2	1.22809	7.52279e-08
5560270	CARD17	NP_001007233.1	1.1563	2.71221e-10
5570039	LOC728744	XP_001128342.1	1.06256	4.82915e-07
5570398	FCGR1C	NP_001122061.1	1.13431	5.54088e-07
5670100	TCN2	NP_000346.2	1.15407	5.80905e-09
5700753	CEACAM1	NP_001020083.1	1.01903	1.43225e-07
5720482	HERC5	NP_057407.2	1.37246	1.63244e-07
6280543	OASL	NP_003724.1	1.19947	5.93138e-07
6400176	IRF7	NP_004020.1	1.24026	8.99013e-09
6510170	IFIT3	NP_001026853.1	1.62086	4.4904e-07
6510735	DDX60L	NP_001012985.1	1.02816	3.29963e-08
6520523	IL27	NP_663634.2	1.19518	1.30932e-10
6620209	FCGR1B	NP_001004340.1	1.16539	2.60144e-07
6650242	IFITM3	NP_066362.2	1.13504	4.98868e-08
7040035	OAS1	NP_001027581.1	1.12181	6.2237e-08
7320176	CCR1	NP_001286.1	1.02368	1.64896e-07
7320546	LAMP3	NP_055213.2	1.14946	3.09666e-05
7380221	SPATS2L	NP_001093892.1	1.15731	2.51569e-08
7550242	HESX1	NP_003856.1	1.32813	3.50576e-07
7610053	DDX60	NP_060101.2	1.02338	4.4904e-07
7610440	XAF1	NP_954590.1	1.19604	2.23098e-08
7650097	OASL	NP_937856.1	1.27692	1.75337e-07
1570367	IL18R1	NP_003846.1	1.19987	4.51865e-08
2120053	CYP1B1	NP_000095.1	1.13185	1.3439e-06
3060523	NAMPT	NP_005737.1	1.18352	6.18449e-07

## Sheet: RSV non-severe Blood
IlluminaID	Genes	Proteins	logFC	adj.P.Val	Viral protein
6110343	CCL23	NP_665905.1	-1.02164	2.37296e-07
1770133	LOC389599	XP_001131588.1	-1.03126	8.06142e-08
2940075	STRADB	NP_061041.2	-1.04619	6.2237e-08
3520332	DPYSL5	NP_064519.2	-1.05093	2.17513e-05
7200315	FECH	NP_000131.2	-1.06072	2.45839e-09
2190671	CCR3	NP_847899.1	-1.06807	1.35323e-07
4890181	RAP1GAP	NP_002876.1	-1.07155	1.0454e-05
2340500	KLC3	NP_803136.1	-1.0719	4.47645e-07
7610170	ITLN1	NP_060095.2	-1.0825	5.48486e-08
770561	C20orf108	NP_543011.2	-1.08282	6.41084e-08
540520	SNORD8	0	-1.08437	1.77514e-08
5360273	SNCA	NP_009292.1	-1.08818	6.69906e-07
1230376	ALAS2	NP_001033056.1	-1.10459	2.37259e-05
3440164	LOC642469	0	-1.10588	1.06149e-05
3400270	RNF213	NP_065965.3	-1.11167	3.09763e-05
3800204	OLFM1	NP_006325.1	-1.13743	5.72908e-07
5260270	SERPINA13	NP_997261.2	-1.14742	3.31564e-05
4670634	LOC100132394	XP_001713861.1	-1.19106	6.37789e-07
20397	ALOX15	XP_001131480.1	-1.19197	2.31146e-09
10681	LOC100131164	XP_001721971.1	-1.20122	1.14018e-06
2510561	LOC440313	NP_001013726.1	-1.2079	5.49513e-06
2120152	SLC4A1	NP_000333.1	-1.21435	2.70079e-06
5960564	SNCA	NP_000336.1	-1.21794	4.1878e-07
5690187	EPB42	NP_000110.1	-1.23063	6.45063e-07
6280504	LOC100008589	0	-1.24717	3.11694e-07
1780239	OLIG2	NP_005797.1	-1.24818	2.61344e-09
1450608	VWCE	NP_689931.2	-1.24979	5.30125e-08
770400	LOC653600	XP_933442.1	-1.31367	3.244e-06
5360048	CCL23	NP_005055.2	-1.33027	1.58446e-07
2190139	CA1	NP_001729.1	-1.38009	5.4705e-07
2680072	OLFM1	NP_055094.1	-1.38195	6.62768e-11
2480685	LOC100131726	0	-1.38262	3.1189e-05
2450647	KRT1	NP_006112.3	-1.41025	2.73203e-08
3130220	TMEM158	NP_056259.2	-1.41917	1.41516e-09
7550292	SELENBP1	NP_003935.2	-1.55422	1.8115e-08
2030142	CLC	NP_001819.2	-1.98261	2.43495e-10
2470364	PRSS33	NP_690851.2	-2.12525	4.51847e-10
